# Supplementary material for: Identification of Neoantigens and Construction of Immune Subtypes in Prostate Adenocarcinoma
Source: Front Genet. 2022 Apr 25;13:886983. doi: 10.3389/fgene.2022.886983 (PMC9081437; doi:10.3389/fgene.2022.886983)
Supplement: Supplementary file 1 [file Table2.XLSX]

## Sheet: table_degenes_OE
Gene Symbol	Gene ID	Median (Tumor)	Median (Normal)	Log2(Fold Change)	adjp
A1BG	ENSG00000121410.11	5.04	16.2	-1.51	2.89e-35
A1BG-AS1	ENSG00000268895.5	1.05	3.295	-1.067	3.87e-59
A4GALT	ENSG00000128274.15	13.95	31.394	-1.116	8.21e-57
AASS	ENSG00000008311.14	4.825	14.975	-1.456	5.6e-49
AATK	ENSG00000181409.11	1.18	5.14	-1.494	5.69e-53
ABCA10	ENSG00000154263.17	0.45	3.085	-1.494	2.6e-82
ABCA6	ENSG00000154262.12	0.51	2.895	-1.367	3.96e-80
ABCA7	ENSG00000064687.12	4.945	12.35	-1.167	1.86e-41
ABCA8	ENSG00000141338.13	2.655	9.877	-1.573	5.19e-50
ABCA9	ENSG00000154258.16	0.26	1.715	-1.108	5.66e-74
ABCC10	ENSG00000124574.14	8.735	20.654	-1.153	7.74e-71
ABCC3	ENSG00000108846.15	3.285	25.08	-2.606	7.72e-79
ABCC4	ENSG00000125257.13	115.076	16.26	2.75	7.5e-74
ABHD2	ENSG00000140526.16	66.244	20.875	1.62	2.08e-33
ABO	ENSG00000175164.13	0.54	3.835	-1.651	3.26e-54
ABTB1	ENSG00000114626.17	19.6	44.304	-1.137	2.34e-60
AC000089.3	ENSG00000235776.2	4.7	0.79	1.671	6.33e-95
AC002116.8	ENSG00000248101.2	0.48	2.89	-1.394	6.42e-49
AC002398.12	ENSG00000267328.1	2.62	7.889	-1.296	4.1e-25
AC003090.1	ENSG00000223561.6	0.57	2.165	-1.011	5.28e-43
AC003973.3	ENSG00000279377.1	0.14	1.47	-1.115	4.65e-72
AC003991.3	ENSG00000228113.7	2.79	0.775	1.094	2.8e-20
AC004540.5	ENSG00000214870.8	3.315	1.125	1.022	9.74e-38
AC004854.4	ENSG00000234183.1	1.045	0	1.032	7.93e-15
AC005042.4	ENSG00000204380.4	0.31	1.655	-1.019	2.51e-66
AC005104.3	ENSG00000223374.1	0.5	3.26	-1.506	2.42e-68
AC005154.6	ENSG00000196295.11	13.28	44.983	-1.687	2.85e-44
AC005154.7	ENSG00000244480.1	0.44	2.11	-1.111	8.61e-63
AC005253.2	ENSG00000268030.1	0.71	3.654	-1.445	1.26e-68
AC005255.3	ENSG00000256210.3	3.72	0	2.239	1.8e-49
AC005336.5	ENSG00000267218.2	0.805	5.294	-1.802	3.33e-15
AC005517.3	ENSG00000223878.1	0.52	2.76	-1.307	3.51e-52
AC005519.4	ENSG00000258559.2	0.36	3.4	-1.694	2.68e-85
AC005538.3	ENSG00000279809.1	2.51	0.7	1.046	1.63e-31
AC005943.2	ENSG00000267059.2	7.995	0.13	2.993	2.95e-31
AC006128.2	ENSG00000279716.1	2.06	18.758	-2.691	6.24e-58
AC007009.1	ENSG00000244239.1	31.364	10.15	1.537	3.28e-74
AC007326.1	ENSG00000279560.1	0.86	4.275	-1.504	2.09e-36
AC007566.10	ENSG00000244055.1	0.785	3.315	-1.273	3.85e-60
AC008746.12	ENSG00000267838.2	1.19	3.655	-1.088	1.19e-27
AC009065.4	ENSG00000279473.1	4.6	0	2.485	9.45e-65
AC009120.6	ENSG00000259972.2	4.185	19.295	-1.969	1.74e-46
AC009133.21	ENSG00000275857.1	0.775	3.03	-1.183	5.41e-19
AC009948.5	ENSG00000223960.6	3.08	8.03	-1.146	2.12e-58
AC010761.9	ENSG00000265474.1	0.79	2.73	-1.059	4.1e-31
AC010976.2	ENSG00000231731.7	0.49	2.665	-1.298	3.75e-64
AC011290.5	ENSG00000236015.1	0.52	2.71	-1.287	1.92e-53
AC011558.5	ENSG00000279753.1	22.77	62.407	-1.415	4.42e-19
AC018462.3	ENSG00000242735.1	0	1.125	-1.087	9.12e-55
AC018766.4	ENSG00000267896.1	4.77	12.795	-1.257	4.14e-34
AC024560.3	ENSG00000214135.8	5.315	19.358	-1.689	6.11e-64
AC024937.6	ENSG00000231443.2	0.45	2.105	-1.098	8.8e-45
AC025165.8	ENSG00000224713.4	0.15	3.45	-1.952	9.15e-108
AC053503.12	ENSG00000280323.1	0.435	2.685	-1.361	6.24e-71
AC053503.6	ENSG00000234638.1	0	1.545	-1.348	2.26e-74
AC069213.1	ENSG00000224769.1	0.96	3.265	-1.122	4.31e-41
AC074289.1	ENSG00000225889.7	0.725	3.75	-1.461	1.92e-51
AC083843.1	ENSG00000259820.1	0.83	2.685	-1.01	2.61e-37
AC093110.3	ENSG00000238018.2	0.36	2.915	-1.525	2.96e-74
AC093495.4	ENSG00000228242.6	1.54	9.91	-2.103	8.85e-60
AC093642.3	ENSG00000237940.3	2.51	11.305	-1.81	2.8e-30
AC093838.4	ENSG00000152117.17	6.085	19.7	-1.547	1.5e-49
AC104667.3	ENSG00000234949.2	2.48	0.22	1.512	1.15e-88
AC108488.4	ENSG00000242282.6	2.655	8.155	-1.325	5.77e-66
AC113188.2	ENSG00000279535.1	1.47	4.145	-1.059	3.34e-34
AC114730.11	ENSG00000235351.1	0.51	4.015	-1.732	9.74e-65
AC116366.6	ENSG00000234290.2	0.38	1.98	-1.111	1.36e-68
AC131097.4	ENSG00000216921.7	1.16	3.425	-1.035	6.18e-21
AC132217.4	ENSG00000240801.1	4.725	18.52	-1.77	9.8e-38
AC138035.2	ENSG00000238035.8	1.96	11.579	-2.087	2.83e-66
AC144450.1	ENSG00000228613.1	1.245	0.115	1.01	5.97e-38
AC144530.1	ENSG00000234742.1	2.605	0.555	1.213	8.68e-67
AC156455.1	ENSG00000256546.1	0.92	3.37	-1.187	4.23e-83
AC159540.1	ENSG00000230606.10	11.335	32.309	-1.433	1.25e-15
AC239868.2	ENSG00000280874.1	152.921	50.436	1.581	1.56e-33
AC239868.3	ENSG00000281134.1	149.577	50.436	1.55	4.89e-31
ACACA	ENSG00000278540.4	66.641	32.209	1.026	2.84e-45
ACACB	ENSG00000076555.15	3.47	16.149	-1.94	9.69e-97
ACAD11	ENSG00000240303.7	6.86	25.709	-1.765	1.38e-61
ACADVL	ENSG00000072778.19	270.671	809.029	-1.576	6.99e-61
ACAP3	ENSG00000131584.18	11.3	54.955	-2.186	1.07e-62
ACCS	ENSG00000110455.13	12.135	28.14	-1.15	4.95e-22
ACHE	ENSG00000087085.13	2.665	6.379	-1.01	4.4e-23
ACIN1	ENSG00000100813.14	53.53	124.124	-1.198	8.92e-54
ACKR3	ENSG00000144476.5	4.255	12.765	-1.389	6.92e-45
ACLY	ENSG00000131473.16	104.803	39.539	1.384	1.23e-41
ACOT11	ENSG00000162390.17	1.02	3.765	-1.238	9.94e-81
ACOX2	ENSG00000168306.12	4.255	24.709	-2.291	1.83e-103
ACSF2	ENSG00000167107.12	10.075	57.11	-2.391	5.06e-83
ACSL3	ENSG00000123983.13	138.246	49.545	1.462	1.26e-34
ACSM1	ENSG00000166743.9	35.33	3.085	3.153	7.02e-48
ACSM3	ENSG00000005187.11	49.571	24.045	1.014	5.76e-18
ACSS3	ENSG00000111058.7	1.98	5.685	-1.166	7.07e-51
ACTA1	ENSG00000143632.14	0.575	5.77	-2.104	2.69e-17
ACTA2	ENSG00000107796.12	849.664	1813.74	-1.093	1.98e-24
ACTA2-AS1	ENSG00000180139.11	2.225	41.336	-3.715	1.26e-115
ACTC1	ENSG00000159251.6	4.125	15.98	-1.728	1.64e-24
ACTG2	ENSG00000163017.13	644.371	1707.89	-1.405	2.81e-25
ACVRL1	ENSG00000139567.12	4.725	15.32	-1.511	4.01e-73
ADA	ENSG00000196839.12	1.75	4.71	-1.054	2.6e-64
ADAM10	ENSG00000137845.14	37.919	18.05	1.031	1.2e-06
ADAM19	ENSG00000135074.15	1.17	4.105	-1.234	2.09e-63
ADAM28	ENSG00000042980.12	1.995	5.96	-1.217	3.68e-33
ADAM33	ENSG00000149451.17	2.985	85.381	-4.438	1.4e-116
ADAMTS1	ENSG00000154734.14	16.05	46.985	-1.493	2.69e-29
ADAMTS10	ENSG00000142303.13	2.48	22.685	-2.767	5.21e-92
ADAMTS2	ENSG00000087116.13	2.115	5.615	-1.087	1.64e-27
ADAMTS4	ENSG00000158859.9	1.055	4.63	-1.454	9.37e-23
ADAMTS8	ENSG00000134917.9	1.79	4.75	-1.043	1.08e-49
ADAMTS9	ENSG00000163638.13	3.17	11.82	-1.62	3.39e-64
ADAMTS9-AS1	ENSG00000241158.5	1.655	13.409	-2.44	6.25e-93
ADAMTS9-AS2	ENSG00000241684.5	0.64	3.71	-1.522	3.13e-112
ADAMTSL4	ENSG00000143382.13	1.74	10.514	-2.071	1.14e-86
ADAMTSL5	ENSG00000185761.10	0.85	3.38	-1.243	1.1e-80
ADAT2	ENSG00000189007.15	2.655	6.325	-1.003	8.79e-24
ADCY10P1	ENSG00000161912.17	1.05	3.19	-1.031	5.81e-29
ADCY3	ENSG00000138031.14	12.11	41.62	-1.701	6.48e-78
ADCY4	ENSG00000129467.13	3.355	30.219	-2.842	1.25e-82
ADCY5	ENSG00000173175.14	4.875	18.964	-1.765	9.19e-65
ADD3	ENSG00000148700.13	13.845	30.07	-1.066	2.54e-28
ADGRA2	ENSG00000020181.17	16.41	43.705	-1.361	1.09e-37
ADGRB1	ENSG00000181790.10	0.39	1.985	-1.103	5.67e-45
ADGRB2	ENSG00000121753.12	1.58	4.19	-1.008	1.79e-50
ADGRD1	ENSG00000111452.12	1.475	8.11	-1.88	1.16e-68
ADH1B	ENSG00000196616.12	0.995	7.71	-2.126	8.9e-76
ADHFE1	ENSG00000147576.15	11.97	32.594	-1.373	7.39e-44
ADIRF-AS1	ENSG00000272734.1	1.69	14.329	-2.511	3.74e-100
ADM2	ENSG00000128165.8	9.225	2.82	1.42	5.47e-64
ADM5	ENSG00000224420.3	0.71	2.67	-1.102	2.2e-53
ADPRHL1	ENSG00000153531.12	5.18	1.555	1.274	7.74e-33
ADRA1A	ENSG00000120907.17	0.975	3.715	-1.255	1.51e-41
ADRA1D	ENSG00000171873.7	0.47	2.405	-1.212	4.9e-47
ADRA2C	ENSG00000184160.7	2.905	10.04	-1.499	1.04e-48
ADRB1	ENSG00000043591.5	12.565	4.055	1.424	6.64e-53
ADRB2	ENSG00000169252.5	8.74	3.24	1.2	1.28e-40
AEBP1	ENSG00000106624.8	77.058	179.103	-1.206	7.88e-22
AF001548.3	ENSG00000280429.1	0.05	1.185	-1.057	2.55e-101
AF011889.2	ENSG00000238039.1	0.65	3.174	-1.339	2.46e-36
AF131217.1	ENSG00000232855.6	0.955	2.93	-1.007	2.7e-30
AFAP1L2	ENSG00000169129.14	4.52	13.85	-1.428	3.41e-64
AFG3L1P	ENSG00000223959.8	5.54	22.33	-1.835	4.29e-71
AGA	ENSG00000038002.8	18.79	8.665	1.034	2.12e-30
AGAP11	ENSG00000271880.1	0.81	5.81	-1.912	7.78e-82
AGAP4	ENSG00000188234.13	7.125	18.665	-1.275	5.94e-35
AGAP5	ENSG00000172650.12	1.97	6.865	-1.405	5.23e-51
AGAP6	ENSG00000204149.9	5.33	25.069	-2.042	3.85e-50
AGAP9	ENSG00000204172.11	3.175	11.349	-1.565	9.69e-44
AGER	ENSG00000204305.13	2.15	14.138	-2.265	1.48e-64
AGPAT4	ENSG00000026652.13	0.74	2.8	-1.127	4.84e-88
AGR2	ENSG00000106541.11	378.84	85.505	2.135	6.43e-30
AGR3	ENSG00000173467.8	5.555	1.06	1.67	1.58e-20
AHDC1	ENSG00000126705.13	4.165	11.265	-1.248	1.42e-77
AHI1	ENSG00000135541.20	9.77	20.642	-1.007	2.12e-51
AHNAK2	ENSG00000185567.6	4.585	14.525	-1.475	2.28e-45
AHSA2	ENSG00000173209.22	17.525	89.728	-2.292	2.41e-40
AIFM2	ENSG00000042286.14	3.69	9.85	-1.21	1.43e-89
AIM1	ENSG00000112297.14	28.894	13.365	1.057	1.32e-28
AJUBA	ENSG00000129474.15	3.74	9.995	-1.214	1.07e-49
AKAP12	ENSG00000131016.16	6.78	18.67	-1.338	5.37e-36
AKAP17A	ENSG00000197976.10	20.14	54.294	-1.387	1.68e-51
AKAP8L	ENSG00000011243.17	37.05	117.943	-1.644	5.41e-63
AKR1B1	ENSG00000085662.13	18.18	42.956	-1.196	3.28e-50
AKR1C1	ENSG00000187134.12	3.43	12.465	-1.604	2.6e-44
AKR1C2	ENSG00000151632.16	1.71	6.899	-1.543	6.81e-50
AL158801.1	ENSG00000279392.1	3.455	0.46	1.609	3.8e-48
ALCAM	ENSG00000170017.12	52.965	24.84	1.062	1.73e-42
ALDH1A2	ENSG00000128918.14	7.93	26.93	-1.645	1.52e-52
ALDH1A3	ENSG00000184254.16	222.582	95.849	1.207	1.78e-30
ALDH3B2	ENSG00000132746.14	11.345	2.61	1.774	6.59e-31
ALDH6A1	ENSG00000119711.12	29.28	13.699	1.043	1.63e-27
ALG14	ENSG00000172339.9	5.39	2.145	1.023	3.47e-48
ALOX12P2	ENSG00000262943.7	0.765	5.365	-1.85	3.82e-52
ALPK1	ENSG00000073331.17	3.17	8.575	-1.199	1.71e-68
ALS2CL	ENSG00000178038.16	1.895	12.729	-2.246	2.81e-82
AMACR	ENSG00000242110.7	226.104	7.82	4.686	6.88e-103
AMIGO2	ENSG00000139211.6	3.435	8.079	-1.034	2.42e-29
AMPD2	ENSG00000116337.15	20.685	49.468	-1.219	8.07e-60
AMT	ENSG00000145020.14	8.985	41.22	-2.08	2.97e-83
AMY2B	ENSG00000240038.6	3.36	30.194	-2.839	3.01e-61
ANAPC4	ENSG00000053900.10	9.005	24.26	-1.336	4.21e-86
ANGPT1	ENSG00000154188.9	2.51	7.01	-1.19	1.01e-36
ANGPTL1	ENSG00000116194.12	1.215	4.715	-1.367	1.21e-51
ANGPTL4	ENSG00000167772.11	5.84	15.69	-1.287	7.86e-22
ANK2	ENSG00000145362.16	1.865	5.23	-1.121	3.96e-45
ANKDD1A	ENSG00000166839.16	1.56	6.32	-1.516	2.08e-95
ANKRD10	ENSG00000088448.14	54.445	120.145	-1.128	3.91e-32
ANKRD10-IT1	ENSG00000229152.2	3.995	11.224	-1.291	6.65e-24
ANKRD13D	ENSG00000172932.14	21.37	59.703	-1.44	2.43e-53
ANKRD22	ENSG00000152766.5	5.83	2.41	1.002	8.37e-22
ANKRD23	ENSG00000163126.14	2.12	5.25	-1.002	5.97e-21
ANKRD35	ENSG00000198483.12	1.685	5.655	-1.309	9.26e-68
ANKRD36	ENSG00000135976.16	2.005	6.03	-1.226	3.23e-51
ANKRD36B	ENSG00000196912.12	2.71	7.635	-1.219	2.18e-29
ANKRD53	ENSG00000144031.11	0.46	2.41	-1.224	1.29e-110
ANKRD65	ENSG00000235098.8	7.205	19.045	-1.289	1.23e-57
ANKZF1	ENSG00000163516.13	25.34	72.654	-1.484	1.26e-34
ANO1	ENSG00000131620.17	7.8	16.935	-1.027	1.85e-31
ANO4	ENSG00000151572.16	1.66	5.015	-1.177	1.56e-27
ANO9	ENSG00000185101.12	2.92	10.882	-1.6	1.12e-42
ANXA2	ENSG00000182718.16	218.925	442.796	-1.013	9.76e-33
ANXA8	ENSG00000265190.6	2.155	7.784	-1.477	1.19e-30
AOC3	ENSG00000131471.6	23.9	50.404	-1.046	7.57e-30
AOX1	ENSG00000138356.13	4.38	21.595	-2.07	1.47e-73
AP000275.65	ENSG00000265590.9	4.485	1.17	1.338	1.33e-27
AP000347.2	ENSG00000272578.5	0.6	2.69	-1.206	1.15e-55
AP000347.4	ENSG00000234353.2	0.89	4.21	-1.463	3.86e-45
AP000438.2	ENSG00000257002.1	3.525	0.95	1.214	5.29e-51
AP000473.5	ENSG00000228798.1	1.08	5.22	-1.58	1.93e-51
AP000473.8	ENSG00000270093.1	0.32	1.945	-1.158	2.83e-66
AP000696.2	ENSG00000231324.1	2.46	0.35	1.358	1.08e-49
AP000892.6	ENSG00000280143.1	15.13	46.859	-1.569	3.35e-52
AP001062.7	ENSG00000184441.4	1.09	3.755	-1.186	1.25e-63
AP001610.9	ENSG00000232806.1	1.515	0	1.331	1.74e-45
AP003391.1	ENSG00000281272.1	10.5	0	3.524	7.08e-15
AP006748.1	ENSG00000223400.1	2.92	0	1.971	4.49e-48
AP1G2	ENSG00000213983.11	60.69	147.676	-1.269	3.34e-22
AP1M2	ENSG00000129354.11	97.146	42.836	1.163	5.63e-72
AP1S1	ENSG00000106367.13	62.684	29.381	1.068	9.15e-66
APBB1	ENSG00000166313.18	18.33	42.165	-1.159	1.35e-75
APBB3	ENSG00000113108.17	10.835	35.77	-1.635	7.28e-54
APLP2	ENSG00000084234.16	390.857	179.276	1.12	1.88e-36
APOBEC3C	ENSG00000244509.3	7.635	21.34	-1.371	2.19e-44
APOBEC3D	ENSG00000243811.7	0.905	2.95	-1.052	7.27e-61
APOBEC3G	ENSG00000239713.7	4.46	11.15	-1.154	5.86e-38
APOC1	ENSG00000130208.9	57.295	12.485	2.112	3.01e-58
APOE	ENSG00000130203.9	82.286	26.275	1.611	6.86e-34
APOF	ENSG00000175336.9	4.605	0.315	2.092	3.86e-58
AQP1	ENSG00000240583.10	44.884	98.67	-1.119	1.66e-32
AQP11	ENSG00000178301.3	4.93	1.675	1.149	1.26e-32
ARAP1-AS1	ENSG00000256007.1	2.685	0	1.882	0.000436
ARAP3	ENSG00000120318.15	2.735	10.88	-1.669	1.6e-88
ARF6	ENSG00000165527.6	58.604	25.365	1.177	3.41e-58
ARFGAP1	ENSG00000101199.12	41.694	94.953	-1.168	1.67e-40
ARFGEF3	ENSG00000112379.8	23.405	7.14	1.584	5.43e-51
ARGLU1	ENSG00000134884.13	46.84	168.166	-1.822	9.15e-38
ARHGAP10	ENSG00000071205.11	9.455	22.485	-1.168	1.12e-61
ARHGAP23	ENSG00000275832.4	5.245	19.285	-1.7	1.7e-70
ARHGAP27	ENSG00000159314.11	9.405	20.725	-1.062	2.81e-35
ARHGAP33	ENSG00000004777.18	4.225	15.015	-1.616	3.06e-40
ARHGAP4	ENSG00000089820.15	7.115	19.605	-1.344	1.71e-33
ARHGAP40	ENSG00000124143.10	0.285	2.105	-1.273	1.05e-41
ARHGEF1	ENSG00000076928.17	32.969	86.801	-1.37	4.88e-44
ARHGEF10L	ENSG00000074964.16	10.85	28.125	-1.297	3.85e-91
ARHGEF15	ENSG00000198844.10	2.375	6.955	-1.237	6.77e-49
ARHGEF17	ENSG00000110237.3	9.535	43.289	-2.072	1.4e-88
ARHGEF19	ENSG00000142632.16	4.9	11.95	-1.134	3.13e-48
ARHGEF2	ENSG00000116584.17	9.06	24.26	-1.328	1.93e-73
ARHGEF25	ENSG00000240771.6	13.465	57.547	-2.017	1.25e-88
ARHGEF26	ENSG00000114790.12	31.675	9.355	1.658	5.99e-70
ARHGEF28	ENSG00000214944.9	2.33	6.14	-1.1	2.86e-52
ARHGEF4	ENSG00000136002.16	5.575	14.26	-1.215	1.87e-65
ARHGEF40	ENSG00000165801.9	6.87	25.28	-1.74	3.19e-104
ARID5A	ENSG00000196843.15	10.635	34.689	-1.617	6.31e-42
ARL10	ENSG00000175414.6	0.74	3.05	-1.219	1.27e-100
ARL17A	ENSG00000185829.15	4.335	9.84	-1.023	1.52e-41
ARL4D	ENSG00000175906.4	3.485	9.65	-1.248	1.07e-51
ARL6IP1	ENSG00000170540.14	109.644	43.805	1.304	1.71e-45
ARMCX1	ENSG00000126947.11	7.82	20.654	-1.296	3e-33
ARMCX4	ENSG00000196440.11	4.81	19.484	-1.818	2.48e-83
ARNTL	ENSG00000133794.17	2.93	10.01	-1.486	6.35e-80
ARRDC2	ENSG00000105643.9	12.54	29.76	-1.184	1.87e-46
ASB2	ENSG00000100628.11	4.965	15.897	-1.502	5.88e-48
ASCL2	ENSG00000183734.4	0.625	2.35	-1.044	8.31e-18
ASIC3	ENSG00000213199.7	1.61	7.62	-1.724	2.21e-31
ASMTL-AS1	ENSG00000236017.7	5.58	25.78	-2.025	9.01e-22
ASPA	ENSG00000108381.10	0.42	2.245	-1.192	1.11e-91
ASPHD1	ENSG00000174939.10	5.48	2.16	1.036	4.42e-49
ASXL1	ENSG00000171456.16	14.71	31.679	-1.057	2.75e-42
ATAD3B	ENSG00000160072.19	8.55	27.04	-1.554	2.73e-32
ATAD3C	ENSG00000215915.9	1.8	7.065	-1.526	1.9e-76
ATG16L2	ENSG00000168010.10	6.19	25.795	-1.898	3.07e-61
ATG4B	ENSG00000168397.16	40.165	88.686	-1.123	2.61e-52
ATHL1	ENSG00000142102.15	8.745	57.468	-2.585	1.11e-55
ATOH8	ENSG00000168874.12	9.31	27.555	-1.47	4.75e-51
ATP1A2	ENSG00000018625.14	4.5	20.382	-1.959	7.93e-50
ATP1B2	ENSG00000129244.8	1.305	3.985	-1.113	2.86e-70
ATP2A3	ENSG00000074370.17	11.8	24.675	-1.004	3.76e-29
ATP2B4	ENSG00000058668.14	13.74	36.185	-1.335	2.05e-51
ATP2C1	ENSG00000017260.19	152.608	70.604	1.101	5.81e-34
ATP6AP1	ENSG00000071553.16	196.508	91.047	1.101	4.43e-76
ATP6V0E2	ENSG00000171130.17	129.637	48.648	1.396	2.33e-73
ATP6V1C2	ENSG00000143882.9	1.18	3.925	-1.176	3.02e-25
ATP6V1G1	ENSG00000136888.6	349.366	130.815	1.41	2.29e-82
ATXN7L2	ENSG00000162650.15	2.03	5.575	-1.118	4.42e-59
AUTS2	ENSG00000158321.15	7.985	17.25	-1.022	1.83e-28
AVIL	ENSG00000135407.10	1.29	5.179	-1.432	8.44e-59
AVPI1	ENSG00000119986.6	7.28	20.21	-1.357	3.97e-64
AXL	ENSG00000167601.11	7.535	16.324	-1.021	4.48e-38
B3GAT1	ENSG00000109956.12	9.565	2.61	1.549	6.18e-31
B3GNT8	ENSG00000177191.2	1.255	3.665	-1.049	4.89e-54
B3GNT9	ENSG00000237172.3	4.675	12.26	-1.224	1.05e-59
B4GALNT1	ENSG00000135454.13	1.05	4.36	-1.387	1.18e-79
BAMBI	ENSG00000095739.10	10.51	4.235	1.137	1.22e-16
BBS5	ENSG00000163093.11	3.85	8.735	-1.005	8.94e-70
BCAM	ENSG00000187244.10	489.952	207.08	1.238	9.51e-60
BCL11A	ENSG00000119866.20	2.97	7.45	-1.09	6.13e-23
BCL6	ENSG00000113916.17	14.85	49.864	-1.682	5.4e-62
BCO2	ENSG00000197580.11	0.73	3.485	-1.374	8.71e-84
BDH2	ENSG00000164039.14	14.22	47.725	-1.679	7.11e-78
BDKRB2	ENSG00000168398.6	1.025	3.675	-1.207	4.89e-52
BEGAIN	ENSG00000183092.15	0.77	4.66	-1.677	3.37e-96
BEND4	ENSG00000188848.15	5.6	1.1	1.652	1.59e-49
BEND5	ENSG00000162373.12	2.64	7.53	-1.229	2.03e-64
BEST1	ENSG00000167995.15	1.035	3.755	-1.224	1.24e-96
BEX1	ENSG00000133169.5	1.525	5.2	-1.296	4.01e-22
BGLAP	ENSG00000242252.1	0.855	3.779	-1.365	3.36e-41
BHLHA15	ENSG00000180535.3	12.045	5.214	1.07	9.82e-14
BHMT2	ENSG00000132840.9	2.42	12.61	-1.993	9.7e-94
BIK	ENSG00000100290.2	36.734	13.105	1.42	2.16e-83
BIRC5	ENSG00000089685.14	2.44	0.6	1.104	7.6e-40
BMP1	ENSG00000168487.17	5.51	31.035	-2.299	2.13e-101
BMP4	ENSG00000125378.15	6.665	16.624	-1.201	5.69e-42
BMP5	ENSG00000112175.7	0.08	1.315	-1.1	1.23e-19
BMPR1B	ENSG00000138696.10	28.779	11.855	1.212	3.32e-39
BMPR1B-AS1	ENSG00000249599.1	8.8	3.59	1.094	1.85e-31
BNIPL	ENSG00000163141.18	1.21	9.94	-2.307	1.66e-65
BOC	ENSG00000144857.14	12.94	37.791	-1.476	2.33e-54
BOLA2B	ENSG00000169627.7	95.266	42.339	1.151	1.19e-79
BPIFB2	ENSG00000078898.6	3.735	0.875	1.336	7.56e-17
BRI3BP	ENSG00000184992.10	4.385	1.65	1.023	6.05e-44
BRICD5	ENSG00000182685.7	2.42	11.705	-1.893	5.53e-46
BRSK1	ENSG00000160469.16	2.5	8.875	-1.496	6.04e-40
BTAF1	ENSG00000095564.13	6.24	16.159	-1.245	7.05e-42
BTBD19	ENSG00000222009.8	0.63	4.569	-1.773	4.39e-94
BTD	ENSG00000169814.12	25.61	10.985	1.151	5.31e-48
BTN2A1	ENSG00000112763.15	8.53	20.18	-1.152	4.19e-84
BTNL9	ENSG00000165810.16	1.055	7.823	-2.102	5.98e-69
BZRAP1	ENSG00000005379.15	16.425	51.087	-1.58	1.73e-47
C10orf54	ENSG00000107738.19	14.95	38.79	-1.319	4.67e-52
C10orf82	ENSG00000165863.16	0.105	1.375	-1.104	1.26e-69
C11orf96	ENSG00000187479.5	17.13	55.479	-1.639	3.91e-29
C12orf75	ENSG00000235162.8	29.775	63.269	-1.062	6.77e-27
C14orf159	ENSG00000133943.20	15.62	34.415	-1.091	4.99e-44
C15orf48	ENSG00000166920.10	32.594	6.545	2.155	1.11e-24
C15orf52	ENSG00000188549.12	7.405	19.095	-1.258	1.69e-50
C15orf59	ENSG00000205363.5	4.925	18.24	-1.699	1.89e-68
C16orf45	ENSG00000166780.10	12.8	32.305	-1.271	2.15e-58
C16orf74	ENSG00000154102.10	2.21	8.75	-1.603	7.74e-57
C16orf89	ENSG00000153446.15	2.28	6.874	-1.263	1.78e-26
C19orf48	ENSG00000167747.13	251.671	105.895	1.241	1.03e-63
C19orf66	ENSG00000130813.17	14.795	39.594	-1.362	1.66e-73
C1orf106	ENSG00000163362.10	2.43	6.41	-1.111	5.31e-32
C1orf116	ENSG00000182795.12	96.991	20.883	2.163	1.5e-77
C1orf159	ENSG00000131591.17	6.48	14.21	-1.024	2.1e-46
C1orf162	ENSG00000143110.11	3.63	9.145	-1.132	9.9e-42
C1orf186	ENSG00000263961.6	0.825	3.36	-1.256	1.9e-50
C1orf233	ENSG00000228594.3	3.99	0.955	1.352	1.91e-65
C1orf53	ENSG00000203724.10	5.3	2.055	1.044	3.8e-54
C1orf95	ENSG00000203685.9	1.06	3.495	-1.126	6.05e-42
C1QL1	ENSG00000131094.3	0.26	1.675	-1.086	1.29e-51
C1QTNF1	ENSG00000173918.14	11.805	42.715	-1.771	1.06e-67
C1QTNF4	ENSG00000172247.3	0.3	1.81	-1.112	6.99e-75
C1RL-AS1	ENSG00000205885.7	0.92	4.275	-1.458	7.31e-64
C1S	ENSG00000182326.14	68.835	185.367	-1.416	1.9e-32
C2	ENSG00000166278.14	18.325	8.028	1.098	7.94e-26
C20orf166-AS1	ENSG00000174403.15	0.75	9.324	-2.561	1.4e-116
C20orf194	ENSG00000088854.12	3.085	7.95	-1.132	1.56e-71
C2orf40	ENSG00000119147.9	15.555	46.449	-1.519	6.34e-32
C2orf72	ENSG00000204128.5	19.03	3.075	2.297	9.47e-60
C2orf88	ENSG00000187699.10	0.875	4.98	-1.673	2.52e-94
C3orf18	ENSG00000088543.14	4.525	10.29	-1.031	1.46e-57
C5orf30	ENSG00000181751.9	8.485	3.505	1.074	4.15e-32
C5orf45	ENSG00000161010.14	14.645	45.55	-1.573	1.2e-79
C5orf56	ENSG00000197536.10	5.26	14.105	-1.271	6.74e-65
C6orf49	ENSG00000278224.4	0.92	3.733	-1.302	1.05e-54
C7	ENSG00000112936.18	19.7	78.454	-1.94	9.25e-41
C7orf55	ENSG00000164898.12	70.236	32.54	1.087	2.09e-76
C8orf34-AS1	ENSG00000248801.6	7.22	2.08	1.416	1.85e-30
C8orf46	ENSG00000169085.11	1.42	4.54	-1.195	3.91e-62
C8orf88	ENSG00000253250.2	2.7	10.07	-1.581	1.84e-69
C9orf152	ENSG00000188959.9	32.91	13.565	1.219	4.78e-51
C9orf3	ENSG00000148120.14	28.285	91.189	-1.654	3.23e-83
CA14	ENSG00000118298.10	0.565	2.685	-1.235	6.76e-33
CA3	ENSG00000164879.6	0.365	2.485	-1.352	8.5e-16
CA4	ENSG00000167434.9	1.17	4.93	-1.45	1.24e-45
CABP1	ENSG00000157782.9	0.74	3.26	-1.292	9.08e-87
CABYR	ENSG00000154040.20	1	3.105	-1.037	1.51e-63
CACHD1	ENSG00000158966.13	2.075	7.69	-1.499	4.78e-75
CACNA1C	ENSG00000151067.20	3.2	10.834	-1.495	1.63e-60
CACNA1H	ENSG00000196557.10	18.31	43.599	-1.208	8.4e-38
CACNB1	ENSG00000067191.15	1.865	10.29	-1.978	9.3e-80
CADM1	ENSG00000182985.16	29.8	9.56	1.544	6.61e-43
CADM3-AS1	ENSG00000225670.4	0.22	1.465	-1.015	8.23e-62
CALHM2	ENSG00000138172.10	7.655	21.18	-1.358	4.71e-61
CALML6	ENSG00000169885.9	0.28	1.705	-1.079	5.75e-55
CALR	ENSG00000179218.13	920.675	315.15	1.544	8.79e-105
CAMK1G	ENSG00000008118.9	0.56	2.3	-1.081	9.89e-68
CAMK2B	ENSG00000058404.19	6.87	2.82	1.043	1.42e-24
CAMK2G	ENSG00000148660.20	14.845	33.44	-1.12	5.7e-68
CAMKK2	ENSG00000110931.18	89.408	30.574	1.518	7.06e-56
CAND2	ENSG00000144712.11	1.115	3.47	-1.08	7.86e-66
CANT1	ENSG00000171302.16	188.712	56.351	1.726	4.52e-80
CANX	ENSG00000127022.14	278.927	137.576	1.014	1.87e-31
CAPN10	ENSG00000142330.19	12.375	27.58	-1.095	1.39e-35
CAPN12	ENSG00000182472.8	0.58	2.445	-1.125	5.53e-28
CAPN3	ENSG00000092529.22	2.58	19.281	-2.502	4.99e-63
CAPN6	ENSG00000077274.8	1.17	3.634	-1.095	2.56e-22
CAPN8	ENSG00000203697.11	0.73	2.965	-1.197	4.95e-37
CAPRIN2	ENSG00000110888.17	6.3	21.885	-1.648	2.29e-80
CARTPT	ENSG00000164326.4	0.51	2.074	-1.025	1.12e-15
CASP1	ENSG00000137752.22	6.235	13.664	-1.019	1.2e-33
CASQ1	ENSG00000143318.12	0.48	2.255	-1.137	6.06e-27
CATSPER2	ENSG00000166762.16	2.235	6.615	-1.235	8.73e-40
CAV1	ENSG00000105974.11	26.225	63.61	-1.247	1.8e-39
CAV2	ENSG00000105971.14	9.26	25.67	-1.378	3.62e-56
CBS	ENSG00000274276.4	6.877	2.757	1.068	0.000319
CBX7	ENSG00000100307.12	23.124	52.016	-1.136	7.27e-63
CCDC130	ENSG00000104957.13	18.735	61.186	-1.656	1.43e-71
CCDC136	ENSG00000128596.16	5.71	16.669	-1.397	2.32e-54
CCDC14	ENSG00000175455.14	13.335	35.026	-1.33	1.48e-28
CCDC146	ENSG00000135205.14	2.275	10.29	-1.785	3.62e-74
CCDC17	ENSG00000159588.14	0.535	2.305	-1.106	1.13e-40
CCDC178	ENSG00000166960.16	1.105	3.52	-1.103	9.44e-61
CCDC180	ENSG00000197816.13	1.58	5	-1.218	2.98e-25
CCDC3	ENSG00000151468.10	6.455	16.69	-1.247	1.92e-42
CCDC47	ENSG00000108588.13	69.971	33.35	1.047	8.19e-30
CCDC66	ENSG00000180376.16	5.43	13.595	-1.183	4.92e-58
CCDC68	ENSG00000166510.13	1.11	3.63	-1.134	3.19e-56
CCDC69	ENSG00000198624.12	8.695	23.17	-1.318	5.28e-57
CCDC8	ENSG00000169515.5	2.665	6.77	-1.084	8.14e-41
CCDC80	ENSG00000091986.15	19.09	46.705	-1.248	1.76e-27
CCDC82	ENSG00000149231.11	4.835	14.765	-1.434	4.57e-77
CCDC84	ENSG00000186166.8	9.66	36.23	-1.804	2.57e-52
CCDC88A	ENSG00000115355.15	2.13	5.605	-1.077	2.47e-65
CCDC93	ENSG00000125633.10	4.615	10.405	-1.022	4.73e-44
CCK	ENSG00000187094.11	3.18	15.635	-1.993	1.45e-17
CCL14	ENSG00000276409.4	39.435	80.61	-1.013	1.25e-20
CCL18	ENSG00000275385.1	2.52	0.19	1.565	5.66e-32
CCL23	ENSG00000274736.4	1.47	4.33	-1.11	9.66e-30
CCNB1	ENSG00000134057.14	8.765	3.715	1.05	4.02e-49
CCND2	ENSG00000118971.7	6.715	17.94	-1.296	1.7e-57
CCND2-AS1	ENSG00000256164.1	0.34	1.69	-1.005	3.01e-90
CCNI2	ENSG00000205089.7	0.925	3.295	-1.158	1.16e-50
CCNL1	ENSG00000163660.11	38.264	110.094	-1.501	4.66e-38
CCNL2	ENSG00000221978.11	55.1	251.427	-2.17	4.43e-42
CCR10	ENSG00000184451.5	0.36	2.275	-1.268	2.61e-76
CD200	ENSG00000091972.18	3.755	9.28	-1.112	1.03e-43
CD24	ENSG00000272398.5	194.59	85.953	1.17	1.53e-18
CD248	ENSG00000174807.3	6.1	15.095	-1.181	1.48e-43
CD40	ENSG00000101017.13	7.8	25.095	-1.568	6.58e-69
CDC20	ENSG00000117399.13	3.43	0.93	1.199	7.18e-39
CDC25B	ENSG00000101224.17	5.71	24.609	-1.932	1.09e-75
CDH1	ENSG00000039068.18	144.431	55.22	1.371	2.46e-42
CDH19	ENSG00000071991.8	0.2	1.475	-1.044	2.68e-69
CDH23	ENSG00000107736.19	0.49	2.415	-1.196	1.28e-91
CDH24	ENSG00000139880.19	1.58	5.01	-1.22	1.16e-60
CDHR1	ENSG00000148600.14	0.325	1.795	-1.077	4.46e-88
CDK10	ENSG00000185324.21	41.344	88.134	-1.074	4.36e-32
CDK11A	ENSG00000008128.22	16.875	65.555	-1.897	9.7e-54
CDK18	ENSG00000117266.15	4.255	14.375	-1.549	1.31e-75
CDK3	ENSG00000250506.6	8	19.141	-1.162	8.6e-15
CDKN1C	ENSG00000129757.12	12.955	27.14	-1.012	2.25e-49
CDRT4	ENSG00000239704.10	2.845	15.32	-2.086	1.64e-38
CDS1	ENSG00000163624.5	11.63	5.03	1.067	1.38e-45
CEACAM19	ENSG00000186567.12	4.11	10.91	-1.221	7.54e-32
CEBPB	ENSG00000172216.5	17.47	40.09	-1.154	1.8e-50
CEBPD	ENSG00000221869.4	31.22	91.145	-1.516	3.26e-29
CEL	ENSG00000170835.13	0.54	3.215	-1.453	1.54e-52
CELF6	ENSG00000140488.14	0.675	5.525	-1.962	5.15e-71
CENPF	ENSG00000117724.12	2.745	0.595	1.231	5.75e-37
CENPJ	ENSG00000151849.14	2.25	5.615	-1.025	3.34e-62
CENPM	ENSG00000100162.14	6.04	1.6	1.437	3.84e-57
CENPT	ENSG00000102901.12	18.565	70.039	-1.86	1.63e-71
CEP164	ENSG00000110274.14	6.01	18.565	-1.481	1.19e-68
CEP95	ENSG00000258890.6	14.7	39.63	-1.372	1.31e-48
CERK	ENSG00000100422.13	3.805	10.92	-1.311	4.41e-74
CERS4	ENSG00000090661.11	142.009	67.756	1.057	2.02e-71
CES1	ENSG00000198848.12	22.495	71.734	-1.63	6.44e-32
CES4A	ENSG00000172824.14	2.93	12.316	-1.761	6.07e-48
CFAP44	ENSG00000206530.8	3.58	10.54	-1.333	5.02e-39
CFAP70	ENSG00000156042.17	3.015	7.05	-1.004	6.73e-22
CFD	ENSG00000197766.7	13.565	113.554	-2.975	2.78e-61
CFH	ENSG00000000971.15	7.525	19.504	-1.266	7.04e-39
CFLAR	ENSG00000003402.19	22.996	54.64	-1.213	5.56e-55
CGB7	ENSG00000196337.10	0.19	2.32	-1.48	4.17e-86
CGREF1	ENSG00000138028.14	25.595	2.59	2.889	3.66e-129
CH17-258A22.4	ENSG00000274615.1	2.685	8.66	-1.39	3.82e-27
CH17-472G23.4	ENSG00000275131.1	0.48	2.445	-1.219	1.36e-71
CH507-42P11.8	ENSG00000275993.2	10.785	25.265	-1.156	4.12e-15
CH507-513H4.5	ENSG00000281383.1	3.25	0.795	1.244	1.71e-18
CHIT1	ENSG00000133063.15	3.47	0.21	1.885	1.47e-28
CHKB	ENSG00000100288.19	29.345	106.439	-1.824	3.73e-58
CHMP4BP1	ENSG00000258469.1	0.61	2.499	-1.12	8.91e-50
CHMP4C	ENSG00000164695.4	20.594	8.27	1.22	2.03e-56
CHP2	ENSG00000166869.2	0.335	2.275	-1.295	4.28e-48
CHRD	ENSG00000090539.15	3.665	12.155	-1.496	7.49e-25
CHRDL1	ENSG00000101938.14	17.19	47.454	-1.413	6.33e-27
CHST15	ENSG00000182022.17	3.82	9.095	-1.067	8.28e-43
CHST2	ENSG00000175040.5	2.305	7.47	-1.358	6.19e-52
CHST3	ENSG00000122863.5	3.095	9.2	-1.317	2.6e-67
CICP14	ENSG00000281490.1	2.685	6.885	-1.097	1.75e-34
CKM	ENSG00000104879.4	0.99	6.075	-1.83	8.04e-19
CKS1BP3	ENSG00000268942.2	2.57	0	1.836	9.4e-18
CLASRP	ENSG00000104859.14	31.925	114.178	-1.807	1.06e-48
CLCN3	ENSG00000109572.13	34.185	16.468	1.01	2.21e-26
CLCN6	ENSG00000011021.21	4.835	13.575	-1.321	1.02e-55
CLDN11	ENSG00000013297.10	4.23	12.299	-1.346	6.84e-55
CLDN15	ENSG00000106404.13	4.1	10.514	-1.175	3e-40
CLDN3	ENSG00000165215.6	247.476	61.765	1.985	4.81e-77
CLDN4	ENSG00000189143.9	242.173	97.153	1.309	1.03e-39
CLDN5	ENSG00000184113.9	10.395	30.37	-1.461	4.11e-41
CLDN7	ENSG00000181885.18	104.858	49.805	1.059	9.95e-21
CLDN8	ENSG00000156284.5	28.51	5.115	2.271	1.48e-57
CLEC1A	ENSG00000150048.10	1.305	3.815	-1.063	8.52e-57
CLEC2B	ENSG00000110852.4	2.85	7.485	-1.14	8.91e-47
CLEC2D	ENSG00000069493.14	2.195	8.63	-1.592	6.78e-61
CLEC3B	ENSG00000163815.5	10.47	25.93	-1.231	6.91e-25
CLGN	ENSG00000153132.12	19.7	7.93	1.213	3.66e-25
CLHC1	ENSG00000162994.15	4.53	10.47	-1.053	1.3e-40
CLIC6	ENSG00000159212.12	2.37	8.46	-1.489	4.46e-65
CLIP2	ENSG00000106665.15	4.195	9.48	-1.012	1.15e-57
CLIP3	ENSG00000105270.14	7.285	22.73	-1.518	5.07e-61
CLIP4	ENSG00000115295.19	4.84	15.39	-1.489	1.72e-77
CLK1	ENSG00000013441.15	77.323	194.118	-1.317	6.11e-35
CLK2	ENSG00000176444.18	24.57	65.091	-1.37	9.38e-50
CLK4	ENSG00000113240.12	10.995	23.49	-1.03	1.01e-48
CLMP	ENSG00000166250.11	1.635	5.63	-1.331	2.59e-60
CLPS	ENSG00000137392.9	0	1.11	-1.077	2.91e-67
CLU	ENSG00000120885.19	429.554	904.639	-1.073	3.74e-28
CLUHP3	ENSG00000131797.12	3.56	9.575	-1.214	6.38e-45
CMAHP	ENSG00000168405.14	4.625	18.061	-1.761	9.7e-60
CMTM4	ENSG00000183723.12	24.401	11.44	1.03	4.33e-39
CMYA5	ENSG00000164309.14	1.63	6.06	-1.425	4.19e-52
CNN1	ENSG00000130176.7	263.078	592.798	-1.169	8.08e-23
CNN2	ENSG00000064666.14	43.605	89.266	-1.017	5.07e-44
CNRIP1	ENSG00000119865.8	4.955	14.69	-1.398	9.47e-70
CNTFR	ENSG00000122756.14	0.95	4.964	-1.613	3.27e-79
CNTNAP1	ENSG00000108797.11	1.805	6.525	-1.424	1.24e-69
CNTNAP2	ENSG00000174469.17	14.15	3.995	1.601	7.12e-31
CNTNAP3B	ENSG00000154529.14	1.185	3.735	-1.116	8.55e-56
COL10A1	ENSG00000123500.9	2.13	0.1	1.509	1.13e-25
COL13A1	ENSG00000197467.13	2.04	7.681	-1.514	8.58e-65
COL14A1	ENSG00000187955.11	10.085	23.94	-1.17	3.2e-23
COL16A1	ENSG00000084636.17	21.976	123.815	-2.442	3.8e-75
COL17A1	ENSG00000065618.16	4.65	14.32	-1.439	7.8e-24
COL18A1	ENSG00000182871.14	28.406	83.074	-1.516	1.07e-63
COL21A1	ENSG00000124749.16	1.115	4.65	-1.418	5.78e-87
COL23A1	ENSG00000050767.15	1.165	6.07	-1.707	7.25e-81
COL27A1	ENSG00000196739.14	2.045	25.195	-3.105	9.76e-98
COL4A2	ENSG00000134871.17	50.584	104.039	-1.026	2.15e-26
COL4A3	ENSG00000169031.18	0.735	5.748	-1.96	3.01e-87
COL4A4	ENSG00000081052.11	0.79	2.84	-1.101	6.54e-64
COL4A5	ENSG00000188153.12	11.945	33.894	-1.431	3.09e-68
COL4A6	ENSG00000197565.15	2.075	14.2	-2.305	7.57e-94
COL5A1	ENSG00000130635.15	11.43	40.547	-1.741	1.4e-43
COL5A2	ENSG00000204262.11	4.19	10.135	-1.101	1.83e-20
COL5A3	ENSG00000080573.6	1.145	11.945	-2.593	3.57e-86
COL6A1	ENSG00000142156.14	53.334	316.42	-2.546	1.93e-85
COL6A2	ENSG00000142173.14	113.909	453.481	-1.984	1.02e-69
COL6A3	ENSG00000163359.15	19.78	51.66	-1.342	2.34e-33
COL7A1	ENSG00000114270.15	11.18	98.349	-3.028	7.9e-56
COL9A1	ENSG00000112280.15	0.7	4.09	-1.582	1.01e-30
COL9A2	ENSG00000049089.13	43.361	16.915	1.308	4.15e-20
COLCA2	ENSG00000214290.7	2.38	8.655	-1.514	1.52e-112
COLEC12	ENSG00000158270.11	19.375	6.094	1.522	3.11e-45
COLQ	ENSG00000206561.12	1.395	3.97	-1.053	2.67e-47
COMP	ENSG00000105664.10	14.39	3.71	1.708	8.14e-17
COPZ2	ENSG00000005243.9	17.37	43.87	-1.288	1.4e-54
COQ10A	ENSG00000135469.13	6.8	16.325	-1.151	3.02e-85
CORO2A	ENSG00000106789.12	20.554	9.7	1.01	5.3e-36
CORO2B	ENSG00000103647.12	0.59	3.475	-1.493	1.57e-117
CORO6	ENSG00000167549.18	1.6	26.815	-3.419	2.76e-82
CORO7	ENSG00000262246.5	9.405	22.915	-1.201	1.17e-44
COX4I2	ENSG00000131055.4	3.14	8.79	-1.242	3.82e-38
COX7CP1	ENSG00000235957.1	0.475	3.429	-1.586	4.31e-37
CPA6	ENSG00000165078.11	0.99	3.935	-1.31	2.83e-27
CPAMD8	ENSG00000160111.12	13.84	49.089	-1.755	3.19e-55
CPEB1	ENSG00000214575.9	0.65	2.375	-1.032	3.73e-72
CPLX1	ENSG00000168993.14	3.505	8.499	-1.076	1.31e-15
CPLX3	ENSG00000213578.5	4.77	35.824	-2.674	3.95e-25
CPNE5	ENSG00000124772.11	0.8	3.86	-1.433	6.51e-70
CPNE6	ENSG00000100884.9	0.725	2.98	-1.206	4.95e-38
CPT1C	ENSG00000169169.14	1.52	6.809	-1.632	1.21e-79
CRABP2	ENSG00000143320.8	14.185	33.136	-1.169	7.11e-14
CRB3	ENSG00000130545.15	28.159	11.985	1.167	4.65e-70
CREB3L1	ENSG00000157613.10	148.101	60.805	1.27	1.18e-44
CREB3L4	ENSG00000143578.15	260.032	122.14	1.084	1.97e-60
CRIP3	ENSG00000146215.13	1.26	6.845	-1.795	4.53e-73
CRIPAK	ENSG00000179979.8	3.41	9.47	-1.247	2.02e-40
CRISP3	ENSG00000096006.11	8.305	0.35	2.785	2.68e-18
CRISPLD2	ENSG00000103196.11	27.949	78.118	-1.45	8.52e-45
CRMP1	ENSG00000072832.14	3.58	9.237	-1.16	2.28e-44
CROCC	ENSG00000058453.16	11.025	26.664	-1.202	4.61e-31
CROCCP3	ENSG00000080947.14	1.825	5.975	-1.304	4.76e-44
CRYAB	ENSG00000109846.7	57.825	213.508	-1.867	5.11e-60
CRYGS	ENSG00000213139.7	1	4.964	-1.576	3.44e-56
CSAD	ENSG00000139631.18	16.35	66.415	-1.958	2.76e-37
CSDC2	ENSG00000172346.14	2.695	12.02	-1.817	5.91e-71
CSF1	ENSG00000184371.13	7.005	16.27	-1.109	1.43e-46
CSF3R	ENSG00000119535.17	1.765	6.715	-1.48	5.02e-59
CSNK2B-LY6G5B-1181	ENSG00000263020.5	0.925	8.635	-2.323	2.35e-72
CSPG4	ENSG00000173546.7	2.93	9.955	-1.479	1.04e-57
CSPG4P10	ENSG00000276710.4	3.425	8.422	-1.09	1.53e-17
CSPG4P12	ENSG00000259295.6	0.59	3.39	-1.465	1.56e-68
CSRP1	ENSG00000159176.13	404.949	903.856	-1.156	2.15e-35
CSRP2	ENSG00000175183.9	24.075	49.585	-1.012	7.14e-15
CST2	ENSG00000170369.3	4.635	0.66	1.763	2.92e-22
CSTA	ENSG00000121552.3	6.795	18.945	-1.355	8.8e-23
CTA-14H9.5	ENSG00000261353.1	3.4	8.715	-1.143	4.78e-49
CTA-228A9.3	ENSG00000272720.1	1.78	6.505	-1.433	3.93e-26
CTB-13F3.1	ENSG00000273055.1	0.415	2.21	-1.182	2.93e-69
CTB-31O20.4	ENSG00000267244.5	0.38	2.725	-1.433	1.29e-76
CTB-50L17.8	ENSG00000280239.1	0.75	3.1	-1.228	2.74e-55
CTB-50L17.9	ENSG00000267769.1	0.54	2.81	-1.307	2.05e-58
CTB-60B18.18	ENSG00000268287.1	0.32	2.7	-1.487	3.27e-55
CTB-63M22.1	ENSG00000229119.3	179.562	57.801	1.619	3.76e-18
CTB-79E8.3	ENSG00000253683.1	0	5.395	-2.677	5.51e-68
CTB-89H12.4	ENSG00000230551.4	6.02	14.35	-1.129	2.76e-23
CTC-251I16.1	ENSG00000279496.1	1.49	5.935	-1.478	8.9e-74
CTC-301O7.4	ENSG00000197813.5	0.48	2.58	-1.274	5.34e-88
CTC-429P9.4	ENSG00000268790.5	10.93	1	2.577	2.49e-16
CTC-479C5.10	ENSG00000263126.1	0.38	2.375	-1.29	8.83e-73
CTC-510F12.2	ENSG00000267082.1	0.515	2.145	-1.054	5.95e-89
CTC-510F12.6	ENSG00000267576.1	57.713	22.604	1.315	1.58e-32
CTC-524C5.2	ENSG00000263272.1	1.975	10.179	-1.91	5.63e-43
CTC-529I10.1	ENSG00000275413.1	1.225	5.79	-1.61	2.53e-42
CTC-529I10.2	ENSG00000227782.2	0.975	4.04	-1.352	1.2e-59
CTC1	ENSG00000178971.13	9.15	23.164	-1.251	1.46e-59
CTD-2012K14.6	ENSG00000261386.2	0.29	1.665	-1.047	1.08e-45
CTD-2013N17.6	ENSG00000280332.1	0.56	4.04	-1.692	1.3e-71
CTD-2013N24.2	ENSG00000244513.6	1.375	4.23	-1.139	5.18e-75
CTD-2020K17.1	ENSG00000267121.5	0.49	3.545	-1.609	4.71e-59
CTD-2020K17.4	ENSG00000233483.2	11.705	5.104	1.057	7.98e-37
CTD-2026K11.6	ENSG00000203392.3	0.21	1.93	-1.276	5.99e-90
CTD-2033D15.2	ENSG00000276107.1	0.34	3.719	-1.816	1.35e-70
CTD-2036P10.6	ENSG00000274403.1	0.17	1.96	-1.339	7.57e-90
CTD-2054N24.2	ENSG00000259363.5	0.51	2.575	-1.243	5.53e-93
CTD-2089N3.1	ENSG00000250360.1	1.13	3.395	-1.045	1.99e-45
CTD-2192J16.22	ENSG00000269242.1	5.56	15.127	-1.298	7.44e-07
CTD-2196E14.6	ENSG00000260751.2	0.63	2.775	-1.212	1.76e-51
CTD-2224J9.4	ENSG00000241434.1	13.005	5	1.223	1.05e-12
CTD-2228K2.7	ENSG00000225138.7	8.22	33.868	-1.919	3.47e-27
CTD-2270P14.1	ENSG00000260565.6	4.14	13.205	-1.467	3.04e-34
CTD-2311B13.5	ENSG00000275563.1	32.34	10.885	1.488	4.9e-17
CTD-2314B22.1	ENSG00000258314.3	20.715	8.11	1.253	5.26e-08
CTD-2314G24.2	ENSG00000259663.2	1.68	4.365	-1.001	3.73e-57
CTD-2373N4.3	ENSG00000279041.1	0.44	4.385	-1.903	1.52e-105
CTD-2396E7.11	ENSG00000275234.1	31.895	14.405	1.094	6.51e-77
CTD-2516F10.2	ENSG00000251364.6	1.395	3.92	-1.039	8.34e-54
CTD-2517M22.14	ENSG00000255182.2	2.15	11	-1.93	5.4e-28
CTD-2527I21.14	ENSG00000271032.1	0.315	2.445	-1.389	2.67e-62
CTD-2537I9.12	ENSG00000267523.1	2.085	19.231	-2.713	1.42e-61
CTD-2537I9.18	ENSG00000276488.1	0.39	2.54	-1.349	3.19e-71
CTD-2545G14.4	ENSG00000279812.1	0	3.738	-2.244	3.44e-51
CTD-2547G23.4	ENSG00000274925.1	1.07	3.855	-1.23	6.51e-36
CTD-2547H18.1	ENSG00000254988.1	1.375	0	1.248	1.6e-28
CTD-2595P9.4	ENSG00000275155.1	0.225	2.66	-1.579	2.06e-103
CTD-2649C14.2	ENSG00000274460.1	0.4	1.805	-1.003	5.85e-50
CTD-3035K23.7	ENSG00000274565.1	0.54	6.569	-2.297	3.75e-108
CTD-3092A11.2	ENSG00000270055.1	2.21	8.87	-1.62	1.64e-62
CTD-3128G10.6	ENSG00000269680.1	1.23	3.885	-1.131	1.16e-45
CTD-3141N22.1	ENSG00000241069.1	3.695	0.952	1.266	0.000212
CTD-3157E16.2	ENSG00000276855.1	7.81	17.345	-1.058	7.86e-53
CTD-3193O13.11	ENSG00000268120.1	5.935	1.695	1.364	4.98e-35
CTD-3252C9.4	ENSG00000267519.3	3.455	16.715	-1.991	1.73e-36
CTF1	ENSG00000150281.6	3.92	11.65	-1.362	4.98e-62
CTIF	ENSG00000134030.13	6.73	16.58	-1.185	3.84e-72
CTNND2	ENSG00000169862.18	4.96	1.505	1.25	1.28e-44
CTRB1	ENSG00000168925.10	0.08	1.278	-1.077	5.97e-40
CTTNBP2	ENSG00000077063.10	0.93	2.979	-1.044	1.26e-71
CUL9	ENSG00000112659.13	17.905	39.312	-1.092	5.21e-37
CWC25	ENSG00000273559.4	8.545	20.685	-1.184	1.32e-72
CXCL10	ENSG00000169245.5	7.645	2.18	1.443	1.98e-20
CXCL11	ENSG00000169248.12	3.535	0.56	1.54	1.15e-30
CXCL14	ENSG00000145824.12	15.485	5.875	1.262	2.93e-16
CXCL17	ENSG00000189377.8	3.635	8.312	-1.007	1.46e-10
CXCL2	ENSG00000081041.8	2.4	5.94	-1.029	2.24e-06
CXCL9	ENSG00000138755.5	4.05	1.07	1.287	7.84e-19
CXorf36	ENSG00000147113.16	3.695	8.815	-1.064	6.86e-37
CXXC1	ENSG00000154832.14	39.021	84.814	-1.1	2.42e-45
CYB5A	ENSG00000166347.18	173.434	79.585	1.114	7.16e-31
CYB5R2	ENSG00000166394.14	8.985	23.55	-1.298	1.33e-72
CYBA	ENSG00000051523.10	37.076	76.103	-1.018	3.66e-34
CYGB	ENSG00000161544.9	6.945	20.395	-1.429	4.61e-57
CYP27A1	ENSG00000135929.8	15.275	50.2	-1.653	1.4e-31
CYP2D6	ENSG00000100197.20	0.61	3.16	-1.369	4.34e-54
CYP2D7	ENSG00000205702.10	0.865	5.52	-1.806	1.81e-55
CYP2E1	ENSG00000130649.9	1.36	5.1	-1.37	1.56e-56
CYP2J2	ENSG00000134716.9	8.575	2.275	1.548	1.81e-35
CYP39A1	ENSG00000146233.7	21.045	7.739	1.335	2.14e-33
CYP3A5	ENSG00000106258.13	1.715	30.923	-3.556	1.93e-93
CYP4B1	ENSG00000142973.12	3.685	20.44	-2.194	5.35e-54
CYP4F12	ENSG00000186204.14	1.675	12.609	-2.347	1.12e-63
CYP4F22	ENSG00000171954.12	0.26	1.71	-1.105	9.72e-43
CYP4F29P	ENSG00000228314.1	0.3	2.3	-1.344	9.1e-44
CYTL1	ENSG00000170891.10	1.81	7.015	-1.512	5.52e-57
DAAM2	ENSG00000146122.16	3.23	11.725	-1.589	2.17e-67
DAB2IP	ENSG00000136848.16	9.92	24.555	-1.227	1.82e-65
DACT3	ENSG00000197380.10	5.46	13.815	-1.197	9.67e-46
DAPL1	ENSG00000163331.10	0.88	4.02	-1.417	2.64e-15
DBF4B	ENSG00000161692.17	2.48	6.09	-1.027	3.19e-56
DBNDD1	ENSG00000003249.13	19.115	4.84	1.784	2.85e-98
DBNDD2	ENSG00000244274.7	20.535	57.199	-1.434	1.83e-72
DCHS1	ENSG00000166341.7	2.805	7.8	-1.21	4.24e-42
DCN	ENSG00000011465.16	104.999	253.843	-1.266	3.9e-28
DCST2	ENSG00000163354.14	1.505	4.44	-1.119	1.58e-28
DCUN1D4	ENSG00000109184.14	7.805	16.965	-1.029	4e-72
DDAH1	ENSG00000153904.18	46.71	16.729	1.428	7.53e-79
DDB2	ENSG00000134574.11	15.94	36.266	-1.137	2.85e-62
DDIT4	ENSG00000168209.4	49.69	144.802	-1.524	8.6e-43
DDR2	ENSG00000162733.16	4.805	12.525	-1.22	1.97e-43
DDX11	ENSG00000013573.16	8.79	20.205	-1.115	1.79e-37
DDX17	ENSG00000100201.18	118.401	299.808	-1.333	7.85e-47
DDX26B	ENSG00000165359.14	1.73	7.665	-1.666	8.37e-71
DDX3Y	ENSG00000067048.16	16.515	38.703	-1.181	1.16e-50
DEFB1	ENSG00000164825.3	6.7	22.119	-1.586	1.48e-23
DEGS1	ENSG00000143753.12	109.242	53.456	1.018	1.1e-28
DENND2A	ENSG00000146966.12	2.425	8.195	-1.425	3.56e-68
DENND3	ENSG00000105339.10	6.91	25.304	-1.734	1.41e-69
DENND4B	ENSG00000198837.9	9.505	31.737	-1.64	1.01e-58
DES	ENSG00000175084.11	610.267	1822.94	-1.577	7.11e-34
DFNB31	ENSG00000095397.13	7.255	15.534	-1.002	2.7e-30
DFNB59	ENSG00000204311.11	1.05	3.938	-1.268	1.02e-78
DGCR8	ENSG00000128191.13	10.25	24.82	-1.199	1.62e-63
DGKA	ENSG00000065357.19	17.285	48.745	-1.444	3.93e-48
DGKH	ENSG00000102780.16	0.52	2.195	-1.072	6.15e-93
DHCR24	ENSG00000116133.11	267.213	84.193	1.655	2.12e-44
DHCR7	ENSG00000172893.15	35.695	16.559	1.063	1.93e-36
DHDH	ENSG00000104808.7	7.86	3	1.147	1.32e-29
DHRS7	ENSG00000100612.13	582.715	200.109	1.537	1.18e-45
DHX35	ENSG00000101452.14	4.385	10.61	-1.108	3.07e-64
DIO3OS	ENSG00000258498.6	3.625	45.883	-3.342	4.32e-103
DKK3	ENSG00000050165.17	33.555	95.955	-1.488	2.79e-49
DLC1	ENSG00000164741.14	2.61	6.86	-1.123	2.08e-33
DLEC1	ENSG00000008226.19	0.34	1.775	-1.05	3.08e-68
DLG4	ENSG00000132535.18	5.17	24.265	-2.034	7.35e-100
DLGAP1-AS2	ENSG00000262001.1	1.365	4.095	-1.107	4.87e-49
DLK2	ENSG00000171462.14	4.41	14.265	-1.497	3.16e-24
DLL1	ENSG00000198719.8	5.845	20.25	-1.634	2.32e-55
DLX1	ENSG00000144355.14	20.7	0.215	4.159	1.68e-79
DMD	ENSG00000198947.14	4.75	10.525	-1.003	2.74e-36
DMKN	ENSG00000161249.20	14.62	61.307	-1.996	7.6e-55
DMPK	ENSG00000104936.17	21.265	92.414	-2.069	5.54e-91
DMTF1	ENSG00000135164.18	16.969	60.519	-1.775	4.88e-60
DNAH1	ENSG00000114841.17	2.105	7.349	-1.427	1.73e-43
DNAH5	ENSG00000039139.9	2.69	0.76	1.068	3.48e-30
DNAJB5	ENSG00000137094.14	9.565	21.119	-1.066	4.55e-36
DNASE2B	ENSG00000137976.7	9.035	1.395	2.067	4.82e-40
DNHD1	ENSG00000179532.12	1.63	9.764	-2.033	5.51e-68
DNM1	ENSG00000106976.18	2.11	10.21	-1.85	1.14e-73
DNMBP-AS1	ENSG00000227695.5	2.46	0.705	1.021	1.4e-40
DOC2A	ENSG00000149927.17	0.65	3.694	-1.508	4.36e-45
DOCK6	ENSG00000130158.13	11.735	28.515	-1.213	3.4e-48
DOK4	ENSG00000125170.10	6.125	17.24	-1.356	1.31e-80
DONSON	ENSG00000159147.17	4.615	10.655	-1.054	6.79e-41
DOPEY1	ENSG00000083097.14	4.255	11.37	-1.235	2.63e-60
DOPEY2	ENSG00000142197.12	20.095	8.034	1.223	5.06e-36
DPH1	ENSG00000108963.17	31.68	65.38	-1.022	3.13e-32
DPH7	ENSG00000148399.11	22.16	53.779	-1.242	2.58e-31
DPP4	ENSG00000197635.9	73.239	30.409	1.241	2.68e-17
DPT	ENSG00000143196.4	4.205	29.17	-2.535	2.74e-61
DPY19L2	ENSG00000177990.11	3.905	16.704	-1.852	1.17e-31
DPYS	ENSG00000147647.12	0.9	4.34	-1.491	2.19e-12
DPYSL3	ENSG00000113657.12	36.515	88.303	-1.251	2.41e-42
DRAIC	ENSG00000245750.7	22.515	5.379	1.882	3.29e-64
DSC2	ENSG00000134755.14	18.755	5.205	1.671	3.48e-52
DSE	ENSG00000111817.16	3.42	8.71	-1.135	3.4e-63
DSG2	ENSG00000046604.12	24.644	7.955	1.518	2.12e-30
DSP	ENSG00000096696.13	50.984	22.75	1.13	6.07e-29
DST	ENSG00000151914.17	34.201	107.083	-1.618	1.9e-70
DTNA	ENSG00000134769.21	7.925	17.145	-1.024	9.46e-32
DTX3	ENSG00000178498.15	26.07	71.781	-1.427	7.66e-67
DTX4	ENSG00000110042.7	2.42	6.015	-1.036	2.39e-44
DUOX1	ENSG00000137857.17	2.355	15.699	-2.315	9.51e-85
DUOX2	ENSG00000140279.12	0.27	2.92	-1.626	3.64e-63
DUOXA1	ENSG00000140254.12	2.04	14.82	-2.38	1.7e-73
DUS3L	ENSG00000141994.15	17.745	37.795	-1.049	2.64e-41
DUSP15	ENSG00000149599.15	1.3	5.405	-1.478	2e-75
DUX4L50	ENSG00000232815.1	0.53	2.885	-1.344	3.39e-83
DZIP1	ENSG00000134874.17	2.915	10.68	-1.577	3.03e-87
DZIP1L	ENSG00000158163.14	1.025	4.335	-1.398	2.03e-76
EBF4	ENSG00000088881.20	19.335	56.712	-1.505	9.51e-61
ECHDC2	ENSG00000121310.16	113.775	288.504	-1.335	2.99e-46
ECHS1	ENSG00000127884.4	178.91	81.982	1.116	4.59e-59
ECM1	ENSG00000143369.14	4.74	14.455	-1.429	4.2e-49
EDA2R	ENSG00000131080.14	0.915	3.17	-1.123	1.55e-70
EDN3	ENSG00000124205.15	0.49	3.725	-1.665	1.18e-64
EDNRA	ENSG00000151617.15	7.575	17.705	-1.125	4.39e-32
EDNRB	ENSG00000136160.14	3.29	11.125	-1.499	6.05e-44
EEF1A1P12	ENSG00000214199.3	2.48	0.27	1.454	3.27e-36
EEF1A1P5	ENSG00000196205.8	202.776	90.773	1.151	6.52e-17
EEF1A1P6	ENSG00000233476.3	37.901	12.76	1.499	1.8e-44
EEF1A1P9	ENSG00000249264.1	2.66	0.285	1.51	1.3e-56
EEF2	ENSG00000167658.15	1847.55	759.891	1.281	1.19e-97
EFCAB1	ENSG00000034239.10	1.355	4.815	-1.304	3.82e-44
EFEMP1	ENSG00000115380.18	18.995	51.337	-1.388	5.69e-40
EFEMP2	ENSG00000172638.12	26.07	84.785	-1.664	3.53e-74
EFHC1	ENSG00000096093.14	5.28	12.649	-1.12	1.72e-32
EFHD1	ENSG00000115468.11	6.52	20.985	-1.548	4.42e-54
EFNB1	ENSG00000090776.5	5.95	18.305	-1.474	1.07e-96
EFS	ENSG00000100842.12	7.8	32.465	-1.927	1.21e-67
EGFL7	ENSG00000172889.15	26.385	56.484	-1.07	1.76e-24
EGFL8	ENSG00000241404.6	6.045	28.025	-2.043	2.58e-55
EGFLAM	ENSG00000164318.17	3.98	11.125	-1.284	8.03e-57
EHBP1L1	ENSG00000173442.11	17.019	82.406	-2.211	9e-90
EHD2	ENSG00000024422.11	20.336	54.786	-1.387	2.06e-57
EIF1AXP1	ENSG00000236698.1	3.895	1.41	1.022	3.23e-12
EIF2AK1	ENSG00000086232.12	82.796	33.051	1.299	2.16e-80
EIF4BP7	ENSG00000225031.1	5.03	1.115	1.512	7.76e-89
EIF5AP4	ENSG00000234743.1	6.8	0.285	2.602	2.65e-63
ELANE	ENSG00000197561.6	0.21	1.515	-1.056	1.31e-76
ELF4	ENSG00000102034.16	2.03	5.345	-1.066	3.27e-54
ELFN1-AS1	ENSG00000236081.1	1.085	0	1.06	3.95e-24
ELL3	ENSG00000128886.11	11.925	4.525	1.226	2.93e-32
ELN	ENSG00000049540.16	26.644	77.208	-1.5	1.07e-31
ELOVL2	ENSG00000197977.3	7.41	1.68	1.65	1.25e-30
ELOVL7	ENSG00000164181.13	23.205	7.47	1.515	5.62e-40
EMB	ENSG00000170571.11	33.975	10.79	1.569	8.89e-56
EME2	ENSG00000197774.12	6.095	18.195	-1.436	4.67e-22
EMILIN1	ENSG00000138080.13	31.33	80.979	-1.342	4.67e-38
EMILIN3	ENSG00000183798.4	1.84	5.254	-1.139	7.26e-56
EML3	ENSG00000149499.11	25.855	65.145	-1.3	1.12e-55
EMP3	ENSG00000142227.10	19.1	54.82	-1.474	4.71e-62
ENDOD1	ENSG00000149218.4	49.935	21.52	1.177	2.61e-30
ENG	ENSG00000106991.13	36.344	78.71	-1.094	3.51e-36
ENGASE	ENSG00000167280.16	9.13	40.562	-2.037	1.32e-55
ENO2	ENSG00000111674.8	7.49	24.96	-1.612	1.72e-86
ENO3	ENSG00000108515.17	4.61	12.48	-1.265	3.81e-19
ENPP5	ENSG00000112796.9	26.71	11.28	1.174	3.57e-22
ENPP7P11	ENSG00000250942.1	0.13	1.59	-1.197	1.77e-89
FGR	ENSG00000000938.12	2.145	6.119	-1.179	1.35e-44
RAD52	ENSG00000002016.16	4.6	11.635	-1.174	6.57e-52
TMEM176A	ENSG00000002933.7	8.54	21.32	-1.226	1.04e-33
TFPI	ENSG00000003436.14	4.235	11.428	-1.247	1.87e-20
RBM5	ENSG00000003756.16	66.121	175.806	-1.397	1.73e-44
PLXND1	ENSG00000004399.12	18.35	46.715	-1.302	2.28e-46
RBM6	ENSG00000004534.14	40.999	147.522	-1.822	4.37e-41
HSPB6	ENSG00000004776.11	50.383	206.958	-2.017	1.09e-52
PDK4	ENSG00000004799.7	13.355	67.339	-2.251	5.18e-44
SPPL2B	ENSG00000005206.16	25.975	57.669	-1.121	2.18e-34
ITGA3	ENSG00000005884.17	18.955	41.734	-1.099	1.03e-52
LAMP2	ENSG00000005893.15	118.853	51.344	1.195	4.17e-27
OSBPL7	ENSG00000006025.11	6.805	17.73	-1.263	1.78e-49
MAP3K14	ENSG00000006062.13	4.41	12.09	-1.275	9.53e-65
TMEM132A	ENSG00000006118.14	22.03	8.35	1.301	2.04e-45
GGCT	ENSG00000006625.17	82.954	35.28	1.21	8.88e-79
GAS7	ENSG00000007237.18	1.885	6.515	-1.381	3.99e-63
MATK	ENSG00000007264.13	4.06	1.2	1.202	2.81e-34
RHBDF1	ENSG00000007384.15	31.99	78.449	-1.268	2.61e-45
LUC7L	ENSG00000007392.16	33.025	113.31	-1.748	1.11e-47
TEAD3	ENSG00000007866.18	22.145	48.125	-1.086	3.24e-76
SPAG9	ENSG00000008294.20	10.465	22.145	-1.013	3.8e-39
ST3GAL1	ENSG00000008513.14	3.2	7.52	-1.02	8.19e-38
PKD1	ENSG00000008710.17	22.745	97.666	-2.055	1.39e-76
REV3L	ENSG00000009413.15	4.855	11.265	-1.067	3.39e-71
MLXIPL	ENSG00000009950.15	0.565	3.26	-1.445	1.56e-66
IFFO1	ENSG00000010295.19	2.73	15.739	-2.166	1.2e-94
GIPR	ENSG00000010310.8	0.48	3.665	-1.656	3.98e-63
NISCH	ENSG00000010322.15	45.749	124.663	-1.427	3.33e-72
STAB1	ENSG00000010327.10	10.995	50.7	-2.108	8.59e-53
FYN	ENSG00000010810.17	7.66	18.93	-1.203	6.71e-48
MRC2	ENSG00000011028.13	15.17	38.738	-1.297	3.3e-53
NME2	ENSG00000011052.21	27.695	7.515	1.753	2.26e-74
SEMA3B	ENSG00000012171.17	7.875	36.275	-2.07	1.53e-95
KDM5D	ENSG00000012817.15	15.115	35.382	-1.175	1.2e-46
MAMLD1	ENSG00000013619.13	1.005	5.055	-1.595	6.85e-110
MTMR11	ENSG00000014914.19	2.075	12.039	-2.084	5.44e-109
ISL1	ENSG00000016082.14	2.585	9.81	-1.592	6.73e-75
IGF1	ENSG00000017427.15	8.655	21.36	-1.212	1.01e-15
SLC38A5	ENSG00000017483.14	2.3	8.295	-1.494	7.55e-68
RUFY3	ENSG00000018189.12	13.425	39.065	-1.474	9.76e-72
PHLDB1	ENSG00000019144.16	20.52	70.874	-1.74	8.75e-80
PRDM11	ENSG00000019485.12	2.83	8.11	-1.25	4.87e-93
SNAI2	ENSG00000019549.8	4.52	18.584	-1.827	1.03e-55
SAMD4A	ENSG00000020577.13	3.555	10.65	-1.355	2e-62
SERPINB1	ENSG00000021355.12	8.065	18.73	-1.122	4.13e-34
NRXN3	ENSG00000021645.17	1.72	4.475	-1.009	7.08e-37
FHL1	ENSG00000022267.16	61.864	257.315	-2.039	3.23e-50
PLEKHO1	ENSG00000023902.13	27.751	64.525	-1.188	5.19e-53
VIM	ENSG00000026025.13	226.112	453.858	-1.002	4.66e-31
RTEL1-TNFRSF6B	ENSG00000026036.20	1.5	9.27	-2.038	5.2e-73
MIPEP	ENSG00000027001.9	36.605	13.53	1.372	3.8e-20
HMGB3	ENSG00000029993.14	28.156	10.745	1.312	2.25e-75
VCL	ENSG00000035403.16	32.635	75.905	-1.193	1.63e-35
TIMP2	ENSG00000035862.12	70.756	161.696	-1.181	1.82e-39
USP2	ENSG00000036672.15	0.715	2.44	-1.004	3.09e-53
TUBG2	ENSG00000037042.8	10.1	36.165	-1.743	3.75e-108
FLT4	ENSG00000037280.15	1.52	5.365	-1.337	3.31e-63
PARP3	ENSG00000041880.14	8.28	22.77	-1.357	4.62e-77
FAM65C	ENSG00000042062.11	0.38	5.955	-2.333	5.79e-106
HSPA5	ENSG00000044574.7	249.18	118.188	1.07	2.67e-40
GPM6B	ENSG00000046653.14	4.45	16.389	-1.674	1.61e-80
SCML1	ENSG00000047634.14	3.48	11.54	-1.485	7.32e-60
LMO3	ENSG00000048540.14	1.94	9.155	-1.788	8.88e-64
PRSS8	ENSG00000052344.15	192.284	53.278	1.832	2.44e-72
NNAT	ENSG00000053438.8	0.68	2.88	-1.208	1.85e-34
LAMA3	ENSG00000053747.15	8.055	18.515	-1.108	8.58e-24
KCNH2	ENSG00000055118.14	6.1	16.394	-1.293	7.45e-48
ITIH4	ENSG00000055955.15	2.005	10.595	-1.948	1.67e-45
TRAF1	ENSG00000056558.10	2.14	8.95	-1.664	6.71e-72
SOAT1	ENSG00000057252.12	26.015	10.63	1.216	4.09e-33
PTPRU	ENSG00000060656.19	11.28	23.565	-1	2.27e-38
HDAC7	ENSG00000061273.17	23.6	57.669	-1.254	9.9e-74
SLC6A16	ENSG00000063127.15	0.72	3.815	-1.485	9.12e-102
GPC1	ENSG00000063660.8	24.82	56.435	-1.153	1.59e-56
WISP2	ENSG00000064205.10	1.505	11.164	-2.28	3.64e-53
NGFR	ENSG00000064300.8	4.985	14.43	-1.366	1.61e-46
SUGP2	ENSG00000064607.16	34.73	80.641	-1.192	8.02e-35
SLC12A2	ENSG00000064651.13	25.83	11.239	1.132	2.67e-18
PDIA5	ENSG00000065485.17	76.359	25.925	1.523	1e-69
MYLK	ENSG00000065534.18	138.586	303.667	-1.126	3.24e-14
SEC61A2	ENSG00000065665.20	3.125	8.985	-1.275	2.23e-67
TLE2	ENSG00000065717.14	18.075	62.074	-1.725	2.93e-95
SLC9A7	ENSG00000065923.9	9.115	3.62	1.131	6.26e-55
PDE4A	ENSG00000065989.15	2.49	8.115	-1.385	1.12e-70
FGFR2	ENSG00000066468.20	7.025	22.805	-1.569	4.42e-37
STAG3	ENSG00000066923.17	1.36	4.3	-1.167	3.21e-39
TRO	ENSG00000067445.20	1.72	17.535	-2.769	3.51e-122
RASGRP2	ENSG00000068831.18	5.08	26.215	-2.162	1.87e-89
PYGM	ENSG00000068976.13	3.84	11.665	-1.388	1.14e-39
PITX1	ENSG00000069011.15	3.715	10.85	-1.33	1.44e-35
GAL	ENSG00000069482.6	3.71	0.76	1.42	9.86e-16
TGFBR3	ENSG00000069702.10	5.095	12.79	-1.178	7.14e-48
NUCB2	ENSG00000070081.15	119.979	53.413	1.153	9.73e-28
FGF10	ENSG00000070193.4	0.77	3.35	-1.297	1.48e-60
FSTL3	ENSG00000070404.9	11.41	46.517	-1.937	2.74e-72
ST6GALNAC1	ENSG00000070526.14	16.855	4.785	1.626	6.36e-30
GBA2	ENSG00000070610.14	43.115	100.495	-1.202	1.14e-67
ST6GALNAC2	ENSG00000070731.9	3.04	12.87	-1.78	9.37e-76
PABPC1	ENSG00000070756.13	1378.56	617.822	1.157	6.36e-76
OSBPL3	ENSG00000070882.12	0.865	2.765	-1.013	9.43e-52
SEL1L	ENSG00000071537.13	34.605	16.09	1.059	1.58e-26
TRIB2	ENSG00000071575.11	13.625	29.544	-1.062	6.01e-31
RDH11	ENSG00000072042.12	747.613	188.674	1.981	7.5e-39
LIMS2	ENSG00000072163.18	29.81	122.551	-2.004	1.47e-71
SPEG	ENSG00000072195.14	11.705	75.068	-2.582	3.05e-97
RHOBTB1	ENSG00000072422.16	2.665	7.56	-1.224	2.23e-35
MRVI1	ENSG00000072952.18	9.315	32.7	-1.708	3.39e-56
TP63	ENSG00000073282.12	4	16.13	-1.776	1.77e-30
PDE8A	ENSG00000073417.14	7.075	18.48	-1.27	3.78e-76
GSDMB	ENSG00000073605.18	3.8	16.48	-1.865	1.01e-37
FERMT2	ENSG00000073712.13	17.299	38.325	-1.104	1.1e-50
PTGS2	ENSG00000073756.11	5.65	12.52	-1.024	1.48e-13
GLI2	ENSG00000074047.20	0.645	2.495	-1.087	9.71e-65
SCARF1	ENSG00000074660.15	1.98	5.935	-1.219	4.32e-62
HACD3	ENSG00000074696.12	44.656	21.609	1.014	1.52e-22
ZZEF1	ENSG00000074755.14	6.785	15.795	-1.109	1.97e-46
TUBE1	ENSG00000074935.13	5.12	14.82	-1.37	6.04e-87
WSCD2	ENSG00000075035.9	1.2	3.455	-1.018	3.53e-29
FOSL2	ENSG00000075426.11	18.699	39.774	-1.05	1.75e-30
SEC31B	ENSG00000075826.16	2.775	19.734	-2.457	2.13e-52
RBMS2	ENSG00000076067.11	4	9.64	-1.089	1.32e-64
PLXNA2	ENSG00000076356.6	2.26	8.405	-1.529	8.91e-95
TPD52	ENSG00000076554.15	206.843	58.237	1.811	2.72e-61
ICAM3	ENSG00000076662.9	24.815	10.735	1.137	1.18e-95
MCAM	ENSG00000076706.14	24.87	71.275	-1.482	2.33e-50
RAP1GAP	ENSG00000076864.19	49.019	16.455	1.519	1.81e-66
TM9SF3	ENSG00000077147.14	96.505	43.664	1.126	3.11e-36
PPP1R12B	ENSG00000077157.20	25.05	57.42	-1.165	9.72e-36
IL4R	ENSG00000077238.13	15.374	35.51	-1.157	4.45e-59
NAALAD2	ENSG00000077616.10	0.42	1.89	-1.025	6.12e-60
FGFR1	ENSG00000077782.19	21.68	75.12	-1.747	1.03e-71
FBLN1	ENSG00000077942.17	102.433	338.895	-1.716	1.83e-43
ITGA8	ENSG00000077943.7	4.785	10.85	-1.035	3.33e-19
THOC1	ENSG00000079134.11	15.94	39.595	-1.261	1.42e-43
MKNK1	ENSG00000079277.19	12.365	33.35	-1.362	5.02e-76
TNS1	ENSG00000079308.16	35.25	114.821	-1.676	1.36e-50
RAPGEF3	ENSG00000079337.15	7.655	29.155	-1.801	4.46e-65
LIPE	ENSG00000079435.9	2.42	6.98	-1.222	4.15e-78
PAFAH1B3	ENSG00000079462.7	44.634	17.84	1.276	2.55e-70
EPB41L2	ENSG00000079819.16	7.25	26.219	-1.722	1.07e-62
SLC4A4	ENSG00000080493.13	45.841	8.665	2.277	3.03e-37
KCNN2	ENSG00000080709.14	20.34	6.55	1.499	5.14e-32
IGSF9B	ENSG00000080854.14	1.43	4.759	-1.245	1.37e-64
SMARCD3	ENSG00000082014.16	15.21	71.046	-2.152	2.61e-104
PGR	ENSG00000082175.14	0.57	2.395	-1.113	3e-71
EPB41L3	ENSG00000082397.15	4.26	11.235	-1.218	7.39e-47
TRAF5	ENSG00000082512.14	2.93	15.001	-2.026	4.49e-93
ZMPSTE24	ENSG00000084073.8	42.31	19.11	1.107	6.66e-40
GSTP1	ENSG00000084207.15	91.122	313.071	-1.769	1.8e-62
NKAIN1	ENSG00000084628.9	7.155	0.71	2.254	8.37e-34
MECOM	ENSG00000085276.17	2.565	6.389	-1.052	6.06e-42
MGST2	ENSG00000085871.8	150.122	70.282	1.084	3.07e-70
MAST2	ENSG00000086015.20	17.835	36.736	-1.003	2.34e-24
FOLH1	ENSG00000086205.16	307.107	65.247	2.218	1.24e-51
FAT2	ENSG00000086570.12	0.58	3.16	-1.397	2.3e-47
TMED2	ENSG00000086598.10	202.825	80.694	1.319	9.96e-47
TRIP6	ENSG00000087077.11	22.545	61.496	-1.408	1.68e-68
MMP2	ENSG00000087245.12	35.414	84.348	-1.229	6.94e-37
GNAO1	ENSG00000087258.13	1.9	7.255	-1.509	4.24e-69
NID2	ENSG00000087303.16	2.935	13.545	-1.886	9.01e-82
REM1	ENSG00000088320.3	0.945	3.595	-1.24	2.41e-64
TPX2	ENSG00000088325.15	2.27	0.5	1.124	2.73e-40
FER1L4	ENSG00000088340.15	0.59	7.15	-2.358	1.96e-80
TMEM40	ENSG00000088726.15	0.945	3.08	-1.069	4.03e-35
SLC4A11	ENSG00000088836.12	1.43	5.29	-1.372	3.08e-63
ERP29	ENSG00000089248.6	216.954	100.911	1.097	1.84e-64
LTBP4	ENSG00000090006.17	100.193	278.831	-1.467	1.4e-48
PCBP4	ENSG00000090097.20	26.535	54.974	-1.023	7.74e-55
IRAK3	ENSG00000090376.8	0.81	4.16	-1.511	5.95e-102
LYZ	ENSG00000090382.6	32.539	12.86	1.275	6.12e-13
FLT3LG	ENSG00000090554.12	6.68	17.4	-1.261	1.84e-61
TNRC6A	ENSG00000090905.17	8.84	24.89	-1.396	4.12e-59
PLEKHG2	ENSG00000090924.14	5.1	19.175	-1.726	2.16e-67
PITPNM2	ENSG00000090975.12	1.46	5.445	-1.39	1.51e-96
LAMB1	ENSG00000091136.13	16.365	36.715	-1.119	1.12e-37
SEL1L3	ENSG00000091490.10	30.3	11.168	1.363	5.31e-50
TF	ENSG00000091513.14	2.475	6.59	-1.127	6.41e-17
MYO15A	ENSG00000091536.16	0.445	2.265	-1.176	1.39e-102
NLRP1	ENSG00000091592.15	7.37	27.26	-1.755	9.76e-72
JPH4	ENSG00000092051.16	2.655	13.42	-1.98	2.41e-65
SLC22A17	ENSG00000092096.14	25.065	68.843	-1.422	4.04e-63
TGM1	ENSG00000092295.11	1.105	3.99	-1.245	7.82e-50
UNC13D	ENSG00000092929.11	2.115	7.365	-1.425	1.59e-58
XXbac-B461K10.4	ENSG00000093100.13	4.935	17.299	-1.624	7.73e-65
HDAC6	ENSG00000094631.18	26.28	62.324	-1.215	1.46e-61
FMO2	ENSG00000094963.13	1.23	3.605	-1.046	5.83e-30
EPB41L4B	ENSG00000095203.14	17.62	6.155	1.38	4.86e-53
TDRD1	ENSG00000095627.9	1.715	0.045	1.377	7.22e-33
SORBS1	ENSG00000095637.20	21.77	74.814	-1.735	8.77e-46
SCD	ENSG00000099194.5	76.269	24.055	1.625	8.9e-24
HSD17B7P2	ENSG00000099251.14	2.065	6.714	-1.332	2.22e-57
PRTFDC1	ENSG00000099256.18	1.945	5.76	-1.199	1.14e-70
MZF1	ENSG00000099326.8	13.875	33.831	-1.227	1.2e-39
MYO9B	ENSG00000099331.13	26.13	59.325	-1.153	1.39e-61
PRKY	ENSG00000099725.14	1.06	4.945	-1.529	3.04e-75
LZTR1	ENSG00000099949.18	23.14	54.537	-1.202	6.89e-47
SEC14L2	ENSG00000100003.17	58.385	28.388	1.015	1.3e-13
GGT1	ENSG00000100031.18	145.602	53.521	1.427	5.22e-21
PRODH	ENSG00000100033.16	0.735	4.745	-1.727	3.54e-86
TOP3B	ENSG00000100038.19	6.835	18.939	-1.348	2.84e-55
LRP5L	ENSG00000100068.11	2.755	11.355	-1.718	1.02e-68
SH3BP1	ENSG00000100092.20	3.635	9.18	-1.135	3.49e-52
LGALS1	ENSG00000100097.11	287.595	724.302	-1.33	1.21e-49
SOX10	ENSG00000100146.16	0.28	2.8	-1.57	1.41e-71
TTC28	ENSG00000100154.14	2.405	6.12	-1.064	1.47e-51
2022-09-03	ENSG00000100167.19	2.24	0.61	1.009	5.84e-35
TPTEP1	ENSG00000100181.21	3.79	15.57	-1.79	3.78e-32
KDELR3	ENSG00000100196.10	20.98	9.445	1.073	2.38e-19
TIMP3	ENSG00000100234.11	61.84	152.582	-1.289	3.97e-48
SBF1	ENSG00000100241.20	21.08	44.618	-1.047	3.77e-44
RASD2	ENSG00000100302.6	6.19	14.954	-1.15	2.74e-49
SYNGR1	ENSG00000100321.14	14.235	30.94	-1.068	1.13e-47
FOXRED2	ENSG00000100350.14	13.975	4.78	1.373	5.21e-59
KCTD17	ENSG00000100379.17	5.11	13.89	-1.285	1.87e-68
TRMU	ENSG00000100416.12	16.77	38.454	-1.151	3.58e-36
HDAC10	ENSG00000100429.17	20.29	50.009	-1.261	1.2e-29
GNPNAT1	ENSG00000100522.8	25.259	9.9	1.269	3.85e-47
GSTZ1	ENSG00000100577.18	69.199	29.785	1.189	2.22e-67
RIN3	ENSG00000100599.15	4.6	10.39	-1.024	2.99e-52
PAPLN	ENSG00000100767.15	3.36	12.37	-1.617	1.3e-64
REC8	ENSG00000100918.12	5.035	21.485	-1.898	3.82e-71
PNN	ENSG00000100941.8	30.205	74.263	-1.27	3.6e-40
NFATC4	ENSG00000100968.13	10.48	70.443	-2.638	4.79e-99
MMP9	ENSG00000100985.7	4.53	0.49	1.892	7.01e-38
NINL	ENSG00000101004.14	4.05	15.47	-1.705	1.11e-65
SGK2	ENSG00000101049.14	0.38	2.105	-1.17	4.63e-32
MYBL2	ENSG00000101057.15	1.86	0.37	1.062	1.14e-35
PABPC1L	ENSG00000101104.12	7.96	39.424	-2.174	3.2e-28
SALL4	ENSG00000101115.12	0.43	1.9	-1.02	6.74e-41
SLCO4A1	ENSG00000101187.15	1.245	5.07	-1.435	6.41e-58
SLC17A9	ENSG00000101194.17	0.52	4.915	-1.96	5.37e-84
TRIB3	ENSG00000101255.10	18.186	7.885	1.111	8.9e-63
SNPH	ENSG00000101298.13	2.09	5.69	-1.114	5.67e-54
SEC23B	ENSG00000101310.14	73.124	30.99	1.212	3.72e-44
MYL9	ENSG00000101335.9	632.709	1787.71	-1.497	6.44e-36
TLDC2	ENSG00000101342.9	0.4	2.22	-1.202	8.74e-84
WFDC2	ENSG00000101443.17	59.736	225.018	-1.896	2.6e-38
TNNC2	ENSG00000101470.9	0.835	3.265	-1.217	1.04e-22
ZNF516	ENSG00000101493.10	3.335	12.485	-1.637	6.1e-90
PAGE4	ENSG00000101951.16	28.559	91.056	-1.639	2.13e-26
SRPX	ENSG00000101955.14	4.61	13.895	-1.409	1.72e-53
PLP2	ENSG00000102007.10	39.705	93.208	-1.211	7.85e-62
TAZ	ENSG00000102125.15	13.665	48.172	-1.745	1.42e-61
SMS	ENSG00000102172.15	214.16	72.786	1.544	7.04e-44
GABRE	ENSG00000102287.16	2.5	48.921	-3.834	5.31e-86
KLF8	ENSG00000102349.14	0.95	4.99	-1.619	1.81e-117
SRPX2	ENSG00000102359.5	1.47	4.34	-1.112	3.81e-36
SYTL4	ENSG00000102362.15	9.955	24.7	-1.23	2.88e-66
HSF4	ENSG00000102878.15	48.605	106.274	-1.113	9.48e-08
GDPD3	ENSG00000102886.14	1.525	6.269	-1.525	7.41e-64
TSNAXIP1	ENSG00000102904.14	0.72	2.69	-1.101	2.6e-67
PLLP	ENSG00000102934.9	3.87	10.524	-1.243	3.79e-59
ZNF423	ENSG00000102935.11	2.12	5.56	-1.072	1.22e-48
NDRG4	ENSG00000103034.14	1.765	5.23	-1.172	9.67e-55
SLC7A6	ENSG00000103064.13	2.66	10.65	-1.67	1.11e-72
WDR59	ENSG00000103091.14	18.36	38.98	-1.046	6.41e-51
TAF1C	ENSG00000103168.16	12.62	61.154	-2.19	5.06e-83
WFDC1	ENSG00000103175.10	21.225	58.759	-1.427	1.37e-37
FOXF1	ENSG00000103241.6	4.875	19.785	-1.823	3.57e-62
GGA2	ENSG00000103365.15	26.67	56.881	-1.065	9.72e-56
TOX3	ENSG00000103460.16	3.505	1.2	1.034	5.71e-28
RRN3P2	ENSG00000103472.9	0.42	3.155	-1.549	1.41e-113
QPRT	ENSG00000103485.17	2.27	6.604	-1.218	3.44e-55
MAZ	ENSG00000103495.13	341.17	132.816	1.354	2.73e-96
TMC5	ENSG00000103534.16	42.645	18	1.2	1.5e-34
RASL12	ENSG00000103710.10	11.69	39.445	-1.672	5.52e-61
RAB11A	ENSG00000103769.9	223.936	100.478	1.148	2.16e-46
TMEM87A	ENSG00000103978.15	105.931	46.641	1.166	2.54e-37
SLC30A4	ENSG00000104154.6	49.905	22.178	1.135	4.08e-24
EYA1	ENSG00000104313.17	2.01	6.09	-1.236	9.95e-40
IKBKB	ENSG00000104365.13	21.42	53.445	-1.28	5.36e-47
WISP1	ENSG00000104415.13	0.67	2.345	-1.002	3.58e-54
GSDMD	ENSG00000104518.10	33.035	74.684	-1.153	9.89e-31
TUSC3	ENSG00000104723.20	91.909	36.344	1.315	1.89e-41
SNRNP70	ENSG00000104852.14	146.829	361.962	-1.296	1.29e-32
SYDE1	ENSG00000105137.12	4.265	14.994	-1.603	3.6e-80
NUMBL	ENSG00000105245.9	8.84	32.981	-1.788	1.54e-82
TYK2	ENSG00000105397.13	50.11	111.106	-1.133	1.16e-29
RAB3D	ENSG00000105514.7	38.949	13.775	1.435	1.75e-66
RASIP1	ENSG00000105538.8	3.74	9.26	-1.114	1.93e-49
PDE4C	ENSG00000105650.21	0.29	1.875	-1.156	4.37e-85
ISYNA1	ENSG00000105655.18	20.429	67.179	-1.67	3.39e-73
LSR	ENSG00000105699.16	92.831	36.765	1.313	7.91e-78
HPN	ENSG00000105707.13	191.008	19.54	3.225	2.77e-124
PBX4	ENSG00000105717.13	1.06	3.31	-1.065	8.74e-46
GRIK5	ENSG00000105737.9	2.005	7.12	-1.434	2.33e-85
RASA4	ENSG00000105808.17	11.855	28.774	-1.212	6.96e-60
PON3	ENSG00000105852.10	0.16	1.565	-1.145	1.51e-86
WDR91	ENSG00000105875.13	5.715	13.97	-1.157	7.2e-74
PTN	ENSG00000105894.11	32.511	66.438	-1.009	2.11e-11
WNT2	ENSG00000105989.8	1.06	3.744	-1.203	6.52e-22
HOXA2	ENSG00000105996.6	0.275	1.595	-1.025	1.51e-93
LFNG	ENSG00000106003.12	41.025	18.66	1.096	1.73e-34
VIPR2	ENSG00000106018.13	2.04	7.14	-1.421	8.87e-48
STX1A	ENSG00000106089.11	3.035	8.32	-1.208	5.8e-62
NOD1	ENSG00000106100.10	1.95	5.23	-1.078	6.16e-64
NSUN5P2	ENSG00000106133.17	17.585	39.364	-1.119	1.23e-16
NPTX2	ENSG00000106236.3	1.2	3.65	-1.08	1.83e-41
PTPRZ1	ENSG00000106278.11	0.385	1.93	-1.081	5.16e-30
PCOLCE	ENSG00000106333.12	34.415	76.914	-1.138	3.47e-34
TSPAN13	ENSG00000106537.7	105.997	23.373	2.134	6.75e-89
RARRES2	ENSG00000106538.9	59.01	190.645	-1.675	2.4e-52
OGN	ENSG00000106809.10	9.325	21.78	-1.142	3.63e-22
KANK1	ENSG00000107104.18	18.65	40.314	-1.072	1.44e-62
NCS1	ENSG00000107130.9	11.775	26.479	-1.105	4.96e-46
GLIS3	ENSG00000107249.21	1.31	4.235	-1.18	1.09e-63
PTGDS	ENSG00000107317.11	203.713	630.367	-1.625	5.11e-34
PDLIM1	ENSG00000107438.8	49.648	115	-1.196	2.98e-50
GATA3	ENSG00000107485.15	2.775	9.73	-1.507	3.42e-40
RASSF4	ENSG00000107551.20	3.965	14.1	-1.605	3.97e-78
UNC5B	ENSG00000107731.12	3.515	8.25	-1.035	3.48e-37
SFXN3	ENSG00000107819.13	7.715	28.295	-1.749	2.68e-85
SH3PXD2A	ENSG00000107957.16	4.705	14.585	-1.45	2.91e-72
MAP3K8	ENSG00000107968.9	2.44	7.695	-1.338	6.11e-49
KRT23	ENSG00000108244.16	4.12	20.664	-2.081	7.12e-31
RAPGEFL1	ENSG00000108352.11	2.96	12.18	-1.735	4.11e-74
RGS9	ENSG00000108370.15	1.01	3.475	-1.155	2.82e-50
P2RX1	ENSG00000108405.3	1.94	10.5	-1.968	1.19e-71
PIGL	ENSG00000108474.16	9.565	25.549	-1.329	8.72e-48
SYNGR2	ENSG00000108639.7	464.939	170.165	1.445	8.15e-103
KAT2A	ENSG00000108773.10	30.555	75.305	-1.274	2.51e-26
EZH1	ENSG00000108799.12	12.055	31.32	-1.308	2.93e-86
SGCA	ENSG00000108823.15	7.87	25.42	-1.575	9.57e-52
RND2	ENSG00000108830.9	0.75	2.515	-1.006	1.05e-79
LUC7L3	ENSG00000108848.15	59.329	132.238	-1.143	1.24e-58
MPP2	ENSG00000108852.14	1.775	7.175	-1.559	5.67e-89
HLF	ENSG00000108924.13	3.695	9.06	-1.099	2.81e-39
FAM20A	ENSG00000108950.11	1.69	5.004	-1.158	9.43e-49
YWHAE	ENSG00000108953.16	491.244	243.722	1.008	6.79e-64
MAP2K6	ENSG00000108984.13	8.14	3.075	1.165	2.6e-36
WSB1	ENSG00000109046.14	29.28	102.974	-1.78	7.88e-51
MYH3	ENSG00000109063.14	1.3	5.905	-1.586	1.33e-23
TMEM97	ENSG00000109084.13	16.725	5.565	1.433	4.96e-58
PMP22	ENSG00000109099.13	17.945	55.979	-1.589	1.89e-66
RAB34	ENSG00000109113.17	35.395	97.947	-1.443	6.37e-65
TMEM33	ENSG00000109133.12	19.125	8.195	1.13	3.31e-25
GALNT7	ENSG00000109586.11	64.341	21.82	1.518	2.76e-48
SLC2A9	ENSG00000109667.11	2.215	7.46	-1.396	4.02e-75
UGDH	ENSG00000109814.11	53.345	17.21	1.577	1.61e-33
PPARGC1A	ENSG00000109819.8	0.61	2.605	-1.163	1.42e-70
FNBP4	ENSG00000109920.12	23.99	62.743	-1.351	2.14e-47
SC5D	ENSG00000109929.9	85.209	39.56	1.088	5.56e-21
VWA5A	ENSG00000110002.15	5.655	16.82	-1.421	8.44e-64
TRIM3	ENSG00000110171.18	14.585	30.45	-1.013	4.07e-25
SLC35F2	ENSG00000110660.14	27.88	10.77	1.295	4.98e-41
PITPNM1	ENSG00000110697.12	5.85	14.4	-1.169	5.44e-57
TCIRG1	ENSG00000110719.9	30.355	143.25	-2.202	1.22e-59
P3H3	ENSG00000110811.19	12.895	33.62	-1.317	6.61e-52
PRPF40B	ENSG00000110844.13	8.845	29.859	-1.648	7.7e-87
KRT18	ENSG00000111057.10	740.701	260.998	1.501	9.64e-88
TNS2	ENSG00000111077.17	34.825	133.144	-1.905	1.67e-85
GLI1	ENSG00000111087.9	1.35	3.853	-1.046	2.69e-45
PPM1H	ENSG00000111110.11	27.675	8.38	1.612	1.89e-67
TRPV4	ENSG00000111199.10	1.87	5.77	-1.238	2.91e-39
MYL2	ENSG00000111245.14	0.05	1.555	-1.283	5.95e-07
SCNN1A	ENSG00000111319.12	24.04	57.537	-1.225	2.02e-21
OAS2	ENSG00000111335.12	11.38	4.305	1.223	1.8e-19
MGP	ENSG00000111341.9	578.911	1219.14	-1.073	2.97e-18
STX2	ENSG00000111450.13	2.96	7.275	-1.063	2.07e-62
GNB3	ENSG00000111664.10	0.605	10.69	-2.865	3.75e-108
PHC1	ENSG00000111752.10	11.655	33.975	-1.467	3.69e-64
RP11-22B23.1	ENSG00000111788.10	0.6	2.635	-1.184	9.65e-71
FAM184A	ENSG00000111879.18	1.545	4.25	-1.045	2.63e-66
FAM65B	ENSG00000111913.15	1.535	5.755	-1.414	6.23e-31
FHL5	ENSG00000112214.10	0.6	2.235	-1.016	4.32e-52
EYA4	ENSG00000112319.17	0.85	4.655	-1.612	7.74e-91
SOBP	ENSG00000112320.11	3.34	7.83	-1.025	4.06e-30
SLC39A7	ENSG00000112473.16	246.517	110.602	1.149	4.27e-73
GMDS	ENSG00000112699.10	60.545	27.554	1.108	2.04e-44
VEGFA	ENSG00000112715.20	67.144	177.816	-1.392	1.22e-19
LAMA4	ENSG00000112769.18	8.625	26.235	-1.501	9.49e-62
PCDHB2	ENSG00000112852.6	3.725	1.105	1.167	1.83e-23
PAPD7	ENSG00000112941.12	5.62	14.405	-1.218	9.41e-59
THBS4	ENSG00000113296.14	24.405	6.26	1.807	2.57e-32
RASGRF2	ENSG00000113319.11	1.235	3.66	-1.06	9.54e-68
LMNB1	ENSG00000113368.11	5.645	2.195	1.056	8.72e-31
PPWD1	ENSG00000113593.11	10.965	27.32	-1.243	1.97e-59
WWC1	ENSG00000113645.13	50.85	22.765	1.126	8.33e-57
TCERG1	ENSG00000113649.11	18.96	46.696	-1.257	4.08e-45
ERGIC1	ENSG00000113719.15	393.903	125.857	1.638	2.09e-88
PDGFRB	ENSG00000113721.13	14.095	50.364	-1.767	1.02e-41
NPHP3	ENSG00000113971.18	5.85	19.685	-1.594	1.44e-60
PCCB	ENSG00000114054.13	41.044	14.34	1.455	1.57e-72
RBP1	ENSG00000114115.9	15.215	38.005	-1.266	5.7e-47
HYAL1	ENSG00000114378.16	1.17	3.37	-1.01	7.13e-79
PODXL2	ENSG00000114631.10	66.258	10.26	2.579	2.59e-122
PLSCR4	ENSG00000114698.14	4.27	10.275	-1.097	1.17e-50
ZBTB47	ENSG00000114853.13	8.225	20.035	-1.189	6.71e-66
TNNC1	ENSG00000114854.7	2.24	6.54	-1.219	2.48e-09
NKTR	ENSG00000114857.17	13.025	48.15	-1.809	4.38e-47
KANSL3	ENSG00000114982.17	14.69	30.805	-1.019	6.64e-81
KCNIP3	ENSG00000115041.12	2.215	11.295	-1.935	1.46e-111
TFCP2L1	ENSG00000115112.7	2.19	6.764	-1.283	6.26e-27
POMC	ENSG00000115138.10	0.46	2.53	-1.274	1.51e-73
LOXL3	ENSG00000115318.11	1.19	3.66	-1.089	2.4e-65
GALNT3	ENSG00000115339.13	42.945	13.309	1.619	7.51e-46
REG1A	ENSG00000115386.5	0	1.495	-1.319	9.44e-49
FN1	ENSG00000115414.18	91.88	191.34	-1.05	1.08e-23
IGFBP5	ENSG00000115461.4	76.341	200.081	-1.378	4.48e-29
OTX1	ENSG00000115507.9	1.96	0.44	1.04	1.9e-32
ST3GAL5	ENSG00000115525.16	3.935	11.649	-1.358	1.94e-52
PLCD4	ENSG00000115556.13	0.99	4.983	-1.588	1.89e-93
WNT6	ENSG00000115596.3	0.38	2.245	-1.233	2.1e-62
IL1RL1	ENSG00000115602.16	0.21	2.055	-1.336	4.84e-79
IL18R1	ENSG00000115604.10	0.625	2.63	-1.16	3.24e-77
SLC9A2	ENSG00000115616.2	6.58	2.064	1.307	3.47e-41
FHL2	ENSG00000115641.18	40.71	92.667	-1.167	6.25e-32
RND3	ENSG00000115963.13	9.875	28.556	-1.442	8.26e-43
EPAS1	ENSG00000116016.13	37.17	91.36	-1.275	1.43e-49
PRRX1	ENSG00000116132.11	10.195	24.885	-1.209	1.28e-33
QSOX1	ENSG00000116260.16	30.26	72.258	-1.229	9.83e-48
ERRFI1	ENSG00000116285.12	19.435	44.149	-1.144	1.72e-18
KIAA1324	ENSG00000116299.16	131.006	48.436	1.417	7.46e-27
GON4L	ENSG00000116580.18	11.185	27.885	-1.245	2.27e-65
FBXO2	ENSG00000116661.9	5.34	14.085	-1.251	1.79e-42
SRSF11	ENSG00000116754.13	64.35	136.787	-1.076	1.16e-39
ZBTB17	ENSG00000116809.11	18.97	41.635	-1.094	6.46e-42
RP11-268J15.5	ENSG00000116883.8	1.475	7.675	-1.809	2.73e-57
NID1	ENSG00000116962.14	7.01	23.685	-1.624	1.1e-54
KCNQ4	ENSG00000117013.14	1.005	3.765	-1.249	1.68e-85
UAP1	ENSG00000117143.13	98.11	40.36	1.261	1.27e-50
GBP1	ENSG00000117228.9	7.15	19.32	-1.318	7.01e-37
ID3	ENSG00000117318.8	51.283	157.64	-1.601	2.17e-50
PRPF3	ENSG00000117360.12	21.235	58.63	-1.423	5.27e-50
TSPAN1	ENSG00000117472.9	879.322	210.583	2.057	7.22e-65
HSD11B1	ENSG00000117594.9	2.73	15.525	-2.147	3.27e-69
RSRP1	ENSG00000117616.17	61.396	130.797	-1.079	2.39e-13
SLC35A3	ENSG00000117620.12	19.65	9.025	1.043	3.81e-22
TNNT2	ENSG00000118194.18	0.545	2.705	-1.262	2.38e-45
NRP2	ENSG00000118257.16	4.33	11.18	-1.192	9.13e-45
USP35	ENSG00000118369.12	1.98	5.69	-1.167	1.52e-72
SGIP1	ENSG00000118473.21	1.45	5.21	-1.342	1.07e-41
PLAGL1	ENSG00000118495.18	4.995	23.129	-2.009	1.27e-77
SGK1	ENSG00000118515.11	22.25	71.034	-1.631	1.36e-17
TCF21	ENSG00000118526.6	3.965	9.88	-1.132	1.17e-37
PMFBP1	ENSG00000118557.15	0.52	2.645	-1.262	6.19e-38
RPN2	ENSG00000118705.16	272.676	123.361	1.138	2.6e-59
RARRES1	ENSG00000118849.9	10.76	42.927	-1.901	9.74e-30
PHF19	ENSG00000119403.13	9.01	24.59	-1.354	3.59e-79
PGF	ENSG00000119630.13	2.58	11.589	-1.814	7e-85
IFI27L2	ENSG00000119632.3	15.41	38.625	-1.272	3.17e-42
TGFB3	ENSG00000119699.7	18.435	63.1	-1.722	2.12e-37
SUPT7L	ENSG00000119760.15	14.95	31.765	-1.039	2.37e-65
KLHL29	ENSG00000119771.14	2.83	8.915	-1.372	4.27e-78
EPCAM	ENSG00000119888.10	225.791	34.126	2.691	1.25e-104
SLC17A5	ENSG00000119899.12	22.665	8.395	1.333	1.08e-39
PPP1R3C	ENSG00000119938.8	3.78	10.415	-1.256	1.12e-42
KCNIP2	ENSG00000120049.18	0.495	4.05	-1.756	1.23e-87
SFRP5	ENSG00000120057.4	0.18	2.514	-1.574	6.69e-64
HOXB3	ENSG00000120093.11	1.46	7.385	-1.769	6.77e-79
LRP11	ENSG00000120256.9	36.875	16.665	1.1	8.92e-40
MSANTD2	ENSG00000120458.9	3.315	11.825	-1.572	6.57e-70
SIL1	ENSG00000120725.12	94.369	44.424	1.07	1.61e-59
MYOT	ENSG00000120729.9	0.7	4.185	-1.609	4.51e-42
GLT8D2	ENSG00000120820.12	4.475	10.31	-1.047	1.29e-39
TNFRSF10B	ENSG00000120889.12	10.435	21.935	-1.004	1.4e-48
LYPLA1	ENSG00000120992.17	53.07	25.375	1.036	2.04e-31
RDH10	ENSG00000121039.9	6.43	15.345	-1.137	1.84e-34
TBX2	ENSG00000121068.13	4.695	21.495	-1.982	1.97e-81
TBX4	ENSG00000121075.9	0.4	3.7	-1.747	2.92e-34
TSHZ3	ENSG00000121297.6	3.565	10.705	-1.358	2.68e-69
KCNJ8	ENSG00000121361.3	3.84	10.908	-1.299	4.55e-55
POPDC2	ENSG00000121577.13	7.95	22.983	-1.422	2.89e-51
PILRB	ENSG00000121716.18	14.555	62.819	-2.037	1.58e-32
FABP3	ENSG00000121769.7	19.53	42.203	-1.073	3.12e-23
LDB3	ENSG00000122367.19	3.545	15.51	-1.861	3.17e-49
ODF2L	ENSG00000122417.15	9.28	20.849	-1.088	3.15e-47
NPY	ENSG00000122585.7	967.957	238.872	2.014	1.76e-07
POLM	ENSG00000122678.14	9.63	23.064	-1.179	6.45e-66
TWIST1	ENSG00000122691.12	6.48	2.629	1.043	5.17e-20
ZWINT	ENSG00000122952.16	7.065	2.96	1.026	1.33e-35
RBM19	ENSG00000122965.10	10.59	22.775	-1.037	1.66e-51
NECAB1	ENSG00000123119.11	0.73	3.145	-1.261	8.91e-97
PRDX4	ENSG00000123131.12	153.282	52.995	1.515	1.25e-82
NLN	ENSG00000123213.22	6.945	2.85	1.045	5.04e-36
ITIH5	ENSG00000123243.14	8.13	21.201	-1.282	1.36e-43
MMP19	ENSG00000123342.15	1.545	5.68	-1.392	1.32e-43
NR4A1	ENSG00000123358.19	149.893	331.243	-1.139	4.31e-14
PDE1B	ENSG00000123360.11	0.61	3.31	-1.421	2.71e-92
PLP1	ENSG00000123560.13	1.22	9.074	-2.182	1.69e-70
RAB9B	ENSG00000123570.3	1.05	3.585	-1.161	1.38e-60
G0S2	ENSG00000123689.5	5.065	16.225	-1.506	9.49e-62
PLA2G12A	ENSG00000123739.10	39.431	17.074	1.162	2.25e-38
INHA	ENSG00000123999.4	0.44	1.99	-1.054	1.25e-49
SLC12A4	ENSG00000124067.16	16.475	51.33	-1.582	3.72e-80
PLCG1	ENSG00000124181.14	29.364	81.156	-1.436	7.08e-47
TOX2	ENSG00000124191.17	3.985	9.475	-1.071	1.47e-26
PTGIS	ENSG00000124212.5	5.455	13.885	-1.205	7.96e-37
STX16	ENSG00000124222.21	16.919	54.179	-1.623	9.29e-64
PPP4R1L	ENSG00000124224.16	1.08	4.775	-1.473	1.68e-101
PMEPA1	ENSG00000124225.15	215.47	73.84	1.532	2.17e-60
SEMG1	ENSG00000124233.11	0.07	1.424	-1.18	2.75e-20
HIF3A	ENSG00000124440.15	1.185	18.549	-3.161	3.35e-117
PRICKLE4	ENSG00000124593.14	6.175	18.104	-1.413	4.3e-51
SPDEF	ENSG00000124664.10	441.462	153.16	1.521	2.43e-65
SOX4	ENSG00000124766.5	21.24	7.955	1.312	8.51e-54
GLO1	ENSG00000124767.6	218.258	78.237	1.468	4.31e-43
SSR1	ENSG00000124783.12	58.25	27.604	1.051	2.73e-28
RAB17	ENSG00000124839.12	28.809	10.58	1.364	1.14e-60
TMTC4	ENSG00000125247.15	18.925	6.885	1.337	8.68e-54
TM9SF2	ENSG00000125304.8	108.225	48.679	1.137	2.58e-33
PTGER2	ENSG00000125384.6	2.805	6.665	-1.01	8.83e-31
GGA3	ENSG00000125447.16	11.055	27.679	-1.25	1.69e-65
PPP1R12C	ENSG00000125503.12	46.226	154.129	-1.716	7.4e-91
GRIA3	ENSG00000125675.17	0.32	1.715	-1.04	2.45e-36
TRIP10	ENSG00000125733.17	23.125	90.984	-1.931	1.14e-110
FOSB	ENSG00000125740.13	21.195	9.206	1.121	5.61e-05
TGM3	ENSG00000125780.11	3.535	0.43	1.665	5.88e-44
FLRT3	ENSG00000125848.9	3.82	9.005	-1.054	4.27e-14
ID1	ENSG00000125968.8	38.239	142.898	-1.875	4.29e-43
KLC1	ENSG00000126214.20	40.645	88.707	-1.107	3.09e-66
XRCC3	ENSG00000126215.13	4.54	11.605	-1.186	2.64e-63
F10	ENSG00000126218.11	4.255	10.36	-1.112	3.12e-35
FFAR2	ENSG00000126262.4	5.95	0.99	1.804	1.82e-55
NR1D1	ENSG00000126368.5	5.675	20.572	-1.692	2.06e-65
RRAS	ENSG00000126458.3	62.534	140.482	-1.155	6.95e-64
GLIS2	ENSG00000126603.8	5.01	15.674	-1.472	5.44e-71
RHOJ	ENSG00000126785.12	2.99	7.85	-1.149	7.97e-55
L3HYPDH	ENSG00000126790.11	8.515	22.595	-1.31	3.1e-36
PLEKHG3	ENSG00000126822.15	7.45	18.95	-1.239	1.6e-81
TMEM35	ENSG00000126950.7	3.405	9.539	-1.259	5.09e-20
MASP1	ENSG00000127241.16	6.905	23.561	-1.636	1.35e-29
TSPAN8	ENSG00000127324.8	127.45	54.528	1.21	2.95e-20
RAB3IP	ENSG00000127328.21	37.755	17.724	1.049	2.58e-63
SIN3B	ENSG00000127511.9	17.019	56.759	-1.68	1.03e-79
SLC35E1	ENSG00000127526.13	43.415	20.16	1.07	4.38e-64
KLF2	ENSG00000127528.5	11.685	26.719	-1.128	6.82e-23
PKMYT1	ENSG00000127564.16	6.03	2.5	1.006	1.29e-29
GNG11	ENSG00000127920.5	6.025	13.295	-1.025	2.43e-52
SHFM1	ENSG00000127922.9	247.613	121.04	1.027	6.52e-63
STEAP4	ENSG00000127954.12	62.928	18.78	1.692	1.19e-25
PMS2P3	ENSG00000127957.16	3.485	8.915	-1.145	6.18e-38
SRD5A3	ENSG00000128039.10	17.415	8.19	1.003	1.4e-62
PAICS	ENSG00000128050.8	52.254	24.1	1.085	9.59e-63
KDR	ENSG00000128052.8	4.425	10.405	-1.072	2.14e-30
TUBGCP6	ENSG00000128159.11	16.66	45.708	-1.403	2.44e-47
POM121L9P	ENSG00000128262.8	0.13	2.07	-1.442	7.54e-92
GNAZ	ENSG00000128266.8	2.855	7.43	-1.129	8.22e-56
KRT17	ENSG00000128422.15	73.345	154.835	-1.068	4.31e-09
RNF112	ENSG00000128482.15	0.835	7.405	-2.195	1.62e-91
FLNC	ENSG00000128591.15	22.305	59.885	-1.385	1.16e-25
HOXD9	ENSG00000128709.11	3.11	22.825	-2.535	1.98e-87
HOXD10	ENSG00000128710.5	2.545	17	-2.344	1.51e-75
HOXD11	ENSG00000128713.12	1.705	9.495	-1.956	7.09e-61
HOXD13	ENSG00000128714.5	2.05	9.91	-1.839	4.6e-55
PALLD	ENSG00000129116.17	58.484	121.477	-1.042	4.23e-32
SOX15	ENSG00000129194.7	2.57	10.07	-1.633	7.05e-87
RIPK3	ENSG00000129465.15	1.08	4.6	-1.429	3.65e-84
FOXA1	ENSG00000129514.5	217.692	79.809	1.436	2.25e-61
FGF13	ENSG00000129682.13	25.165	11.3	1.089	3.92e-32
STARD8	ENSG00000130052.13	1.745	7.865	-1.691	1e-85
FAM155B	ENSG00000130054.4	4.08	1.21	1.201	2.93e-49
RPL36	ENSG00000130255.12	2285.43	1130.5	1.015	3.54e-82
USHBP1	ENSG00000130307.11	1.025	3.335	-1.098	4.23e-63
STK33	ENSG00000130413.15	2.15	6.295	-1.212	7.88e-59
GDF15	ENSG00000130513.6	325.97	66.061	2.286	2.01e-50
TRPM4	ENSG00000130529.15	218.538	74.63	1.537	4.18e-65
TNNT3	ENSG00000130595.16	0.27	2.34	-1.395	6.67e-24
H19	ENSG00000130600.15	3.945	29.495	-2.625	2.1e-34
ZNF337	ENSG00000130684.13	7.85	23.685	-1.48	3e-69
GATA5	ENSG00000130700.6	0.56	3.29	-1.459	9.1e-56
LAMA5	ENSG00000130702.13	43.68	179.277	-2.012	1.04e-71
SMPDL3B	ENSG00000130768.14	17.865	2.93	2.263	8.87e-102
PNCK	ENSG00000130822.15	6.345	25.595	-1.856	1.9e-67
HSD17B3	ENSG00000130948.9	0.545	2.599	-1.22	7.52e-34
RGN	ENSG00000130988.12	3.93	14.275	-1.632	3.65e-75
SYNE1	ENSG00000131018.22	10.91	28.889	-1.327	5.5e-47
HIGD1B	ENSG00000131097.6	2.875	8.235	-1.253	1.45e-44
GALNT15	ENSG00000131386.17	0.43	1.93	-1.035	1.72e-61
SLC6A6	ENSG00000131389.16	2.495	6.715	-1.142	3.44e-57
LRRC4B	ENSG00000131409.12	0.45	1.935	-1.017	7.54e-25
PDLIM4	ENSG00000131435.12	21.97	52.596	-1.222	3.19e-44
GFPT2	ENSG00000131459.12	2.735	10.355	-1.604	1.75e-73
MAP1B	ENSG00000131711.14	6.955	14.944	-1.003	6.62e-32
TNS4	ENSG00000131746.12	4.935	31.743	-2.464	1.46e-46
TOP2A	ENSG00000131747.14	3.54	0.99	1.19	5.67e-36
PPP1R1B	ENSG00000131771.13	181.659	85.455	1.079	3e-10
MCCC2	ENSG00000131844.15	115.844	38.66	1.559	3.05e-32
RHPN2	ENSG00000131941.7	51.46	23.955	1.072	3.31e-36
SPATA6	ENSG00000132122.11	1.88	5.42	-1.156	5.55e-62
SLC6A11	ENSG00000132164.9	1.98	0.43	1.059	1.25e-35
NUP210	ENSG00000132182.11	12.205	5.47	1.029	5.6e-39
TRIM22	ENSG00000132274.15	13.605	43.554	-1.609	4.26e-51
IQCA1	ENSG00000132321.16	0.6	2.36	-1.07	4.29e-80
SERPINF1	ENSG00000132386.10	67.409	258.361	-1.923	2.66e-67
PNISR	ENSG00000132424.14	30.38	128.559	-2.046	2.91e-64
ITGB4	ENSG00000132470.13	21.18	70.362	-1.686	1.27e-49
TRIM47	ENSG00000132481.6	11.28	26.129	-1.144	1.88e-51
ZRANB2	ENSG00000132485.12	29.805	65.855	-1.118	1.2e-48
XAF1	ENSG00000132530.16	4.845	23.111	-2.044	3.66e-55
MATN2	ENSG00000132561.13	36.146	76.399	-1.059	7.24e-28
REEP2	ENSG00000132563.15	3.15	9.4	-1.325	8.39e-63
MTSS1L	ENSG00000132613.14	17.295	38.206	-1.1	4.05e-44
SNAP25	ENSG00000132639.12	1.045	5.745	-1.722	1.97e-91
KIAA0907	ENSG00000132680.10	16.02	43.546	-1.388	4.15e-34
HAPLN2	ENSG00000132702.12	0.945	5	-1.625	9.88e-81
IGHMBP2	ENSG00000132740.8	10.33	22.75	-1.068	1.1e-49
MUTYH	ENSG00000132781.17	9.74	25.945	-1.327	3e-74
LPIN3	ENSG00000132793.11	4.795	25.659	-2.202	8.76e-72
RBM38	ENSG00000132819.16	11.165	27.72	-1.239	4.44e-68
VSTM2L	ENSG00000132821.11	46.066	10.535	2.029	3.62e-55
LGR6	ENSG00000133067.17	0.59	4.16	-1.698	8.29e-62
SPG20	ENSG00000133104.12	14.415	33.261	-1.152	2.4e-45
TRPC4	ENSG00000133107.14	1.295	4.21	-1.183	6.6e-62
PRAM1	ENSG00000133246.11	1.34	4.665	-1.276	1.06e-49
SUV420H2	ENSG00000133247.13	6.42	13.864	-1.002	6.83e-27
MYH11	ENSG00000133392.16	415.138	1108.43	-1.415	5.14e-24
GSTT2B	ENSG00000133433.10	14.47	32.31	-1.106	1.26e-08
KRBA1	ENSG00000133619.17	3.56	9.72	-1.233	2.82e-54
ZNF767P	ENSG00000133624.13	5.755	22.675	-1.809	2.35e-61
TMEM254	ENSG00000133678.13	60.708	27.315	1.124	1.01e-44
LYVE1	ENSG00000133800.8	0.63	4.87	-1.849	5.21e-88
ZFC3H1	ENSG00000133858.15	9.31	24.28	-1.294	2.11e-47
MEIS2	ENSG00000134138.19	11.48	45.66	-1.903	4.52e-58
GSTM1	ENSG00000134184.12	4.694	47.161	-3.08	2.96e-08
GSTM5	ENSG00000134201.10	6	20.963	-1.65	3.33e-65
VAV3	ENSG00000134215.15	1.485	4.065	-1.027	1.28e-34
WNT2B	ENSG00000134245.17	1.38	4.045	-1.084	7.5e-42
TRIM45	ENSG00000134253.9	2.72	6.795	-1.067	2.8e-58
LPIN1	ENSG00000134324.11	4.585	14.319	-1.456	1.38e-88
FST	ENSG00000134363.11	3.855	9.395	-1.098	2.3e-32
NAV1	ENSG00000134369.15	2.46	5.92	-1	2.34e-41
ERN2	ENSG00000134398.12	0.4	2.535	-1.336	1.28e-34
RERG	ENSG00000134533.6	5.69	13.32	-1.098	1.05e-51
LRP4	ENSG00000134569.9	1.84	4.905	-1.056	9.38e-59
FOLH1B	ENSG00000134612.11	2.525	0.475	1.257	9.28e-16
FHOD3	ENSG00000134775.15	10.275	27.09	-1.317	2.41e-45
SLC43A3	ENSG00000134802.17	5.16	14.305	-1.313	1.68e-55
FADS2	ENSG00000134824.13	32.139	73.574	-1.17	3.52e-12
PDGFRA	ENSG00000134853.11	2.81	10.544	-1.599	1.67e-48
STT3A	ENSG00000134910.12	138.006	59.085	1.21	6.92e-53
GOLM1	ENSG00000135052.16	482.956	48.63	3.286	1.37e-105
PSAT1	ENSG00000135069.13	19.98	6.935	1.403	3.92e-48
NT5E	ENSG00000135318.11	3.535	8.585	-1.08	5.27e-49
ITGA7	ENSG00000135424.15	11.41	56.02	-2.2	1.84e-76
RDH5	ENSG00000135437.9	2.66	13.344	-1.971	1.08e-82
PPP1R1A	ENSG00000135447.16	1.865	6.873	-1.458	2.41e-40
FAIM2	ENSG00000135472.8	3.63	8.97	-1.107	5.77e-36
PAN2	ENSG00000135473.14	13.93	63.678	-2.115	1.66e-67
KRT7	ENSG00000135480.14	23.985	66.258	-1.429	1.17e-15
SLC26A10	ENSG00000135502.16	0.905	16.444	-3.195	3.1e-91
MAP7	ENSG00000135525.18	35.245	13.617	1.31	3.67e-45
PKIB	ENSG00000135549.14	15.38	5.345	1.368	1.12e-39
MICAL1	ENSG00000135596.17	14.115	46.835	-1.662	1.67e-51
KIAA0513	ENSG00000135709.12	3.645	8.645	-1.054	1.88e-45
FHOD1	ENSG00000135723.13	12.22	27.99	-1.133	1.68e-28
KIAA1614	ENSG00000135835.10	0.95	3.82	-1.306	4.64e-91
TTLL4	ENSG00000135912.10	10.975	24.148	-1.07	1.09e-51
VILL	ENSG00000136059.14	6.515	17.735	-1.318	1.48e-45
PHF11	ENSG00000136147.16	17.99	48.584	-1.385	1.25e-84
SPRY2	ENSG00000136158.10	9.03	20.428	-1.095	3.35e-60
LCP1	ENSG00000136167.13	132.931	64.226	1.038	6.97e-24
KDELR2	ENSG00000136240.9	177.81	82.458	1.099	1.21e-73
NACAD	ENSG00000136274.8	1.155	4.035	-1.224	1.61e-84
MTHFS	ENSG00000136371.9	63.39	30.609	1.026	1.36e-38
SCN7A	ENSG00000136546.13	1.39	5.755	-1.499	1.38e-61
GYPC	ENSG00000136732.14	16.34	38.74	-1.197	8.45e-50
ST6GALNAC4	ENSG00000136840.18	4.61	14.295	-1.447	2.09e-86
IL11RA	ENSG00000137070.17	10.41	32.682	-1.562	2.12e-75
SPAG8	ENSG00000137098.13	1.32	3.67	-1.009	4.71e-51
TJAP1	ENSG00000137221.14	16.03	33.719	-1.028	2.69e-65
TUBB2A	ENSG00000137267.5	58.347	19.8	1.513	1.96e-45
FOXF2	ENSG00000137273.3	1.765	5.56	-1.246	1.4e-27
IER3	ENSG00000137331.11	19.35	41.662	-1.068	6.58e-23
TLR2	ENSG00000137462.6	1.14	3.523	-1.08	1.45e-55
LRRC32	ENSG00000137507.11	11.02	23.99	-1.056	7.25e-30
MMP7	ENSG00000137673.8	58.761	24.569	1.225	2.8e-10
TRIM29	ENSG00000137699.16	24.63	101.641	-2.002	3.84e-32
FXYD6	ENSG00000137726.15	18.97	66.006	-1.746	6.35e-62
MAPKBP1	ENSG00000137802.13	3.595	12.67	-1.573	1.24e-87
PARP6	ENSG00000137817.16	16.815	78.14	-2.151	2.9e-71
SMAD6	ENSG00000137834.14	3.29	7.695	-1.019	1.87e-53
SEMA6D	ENSG00000137872.15	0.675	4.15	-1.62	2.57e-105
SPTBN5	ENSG00000137877.9	0.34	1.77	-1.048	4.75e-68
MYOF	ENSG00000138119.16	13.95	37.061	-1.348	1.29e-46
PLCE1	ENSG00000138193.14	1.105	3.65	-1.143	8.43e-71
RBP4	ENSG00000138207.12	1.15	4.36	-1.318	9.62e-37
GPR87	ENSG00000138271.5	1.81	6.175	-1.352	1.92e-33
IDH1	ENSG00000138413.13	208.491	83.725	1.306	4.15e-36
OLA1	ENSG00000138430.15	82.675	38.775	1.073	1.91e-54
FAM117B	ENSG00000138439.11	10.32	4.525	1.035	4.78e-38
SHF	ENSG00000138606.19	4.02	9.415	-1.053	1.93e-73
FGF2	ENSG00000138685.12	1.45	4.665	-1.209	4.1e-63
PDE5A	ENSG00000138735.15	10.555	22.355	-1.015	1.94e-28
PRDM5	ENSG00000138738.10	1.51	4.325	-1.085	4.25e-69
NAAA	ENSG00000138744.14	98.393	35.76	1.435	1.32e-44
G3BP2	ENSG00000138757.14	79.726	34.859	1.171	5.17e-23
PAPSS1	ENSG00000138801.8	49.165	21.159	1.179	8.68e-36
PPP3CA	ENSG00000138814.16	114.055	37.175	1.592	1.86e-53
MAPK8IP3	ENSG00000138834.12	12.995	82.813	-2.582	5.17e-57
KIAA1644	ENSG00000138944.7	0.88	2.815	-1.021	5.06e-48
VAMP1	ENSG00000139190.16	3.68	16.87	-1.933	2.33e-94
PIANP	ENSG00000139200.13	1	4.075	-1.343	3.47e-64
FAM222A	ENSG00000139438.5	3.76	1.305	1.046	1.58e-32
N4BP2L1	ENSG00000139597.16	7.31	18.258	-1.213	9.9e-52
MAP3K12	ENSG00000139625.12	3.06	19.18	-2.313	2.23e-107
LMBR1L	ENSG00000139636.15	18.895	63.35	-1.694	7.18e-67
LPAR6	ENSG00000139679.15	22.515	48.291	-1.068	3.12e-37
NOVA1	ENSG00000139910.19	1.37	4.515	-1.218	1.98e-53
FRMD6	ENSG00000139926.15	8.14	21.28	-1.285	2.02e-44
RTN1	ENSG00000139970.16	22.44	8.85	1.251	6.14e-35
FBLN5	ENSG00000140092.14	21.5	45.523	-1.048	3.35e-26
SLC27A2	ENSG00000140284.10	9.49	2.885	1.433	1.07e-60
FGF7	ENSG00000140285.9	3.195	10.89	-1.503	1.37e-45
HDC	ENSG00000140287.10	0.5	2.949	-1.397	6.85e-62
NEIL1	ENSG00000140398.13	19.495	53.519	-1.411	1.33e-22
MAN2C1	ENSG00000140400.14	48.839	232.687	-2.229	4.95e-60
TPM1	ENSG00000140416.19	335.111	811.191	-1.273	7.64e-42
PCSK6	ENSG00000140479.16	9.825	2.23	1.745	4.94e-60
LMAN1L	ENSG00000140506.16	20.377	53.733	-1.356	4.54e-08
NTRK3	ENSG00000140538.16	0.8	6.685	-2.094	7.18e-103
MFGE8	ENSG00000140545.14	57.42	133.051	-1.198	5.07e-40
TGFB1I1	ENSG00000140682.18	26.23	82.104	-1.61	1.45e-56
NLRC5	ENSG00000140853.15	4.94	12.975	-1.234	2.36e-29
KIFC3	ENSG00000140859.15	6.155	24.44	-1.83	1.01e-81
RHOT2	ENSG00000140983.13	64.263	152.471	-1.234	2.33e-38
MYOCD	ENSG00000141052.17	1.995	6.345	-1.294	9.56e-41
KSR1	ENSG00000141068.13	3.155	18.895	-2.26	7.31e-96
SGSM2	ENSG00000141258.12	41.755	101.177	-1.257	4.3e-40
SLC39A6	ENSG00000141424.12	145.885	55.943	1.367	1.55e-42
GALNT1	ENSG00000141429.13	31.215	14.76	1.031	6.22e-34
SLC14A1	ENSG00000141469.16	11.335	34.353	-1.519	2.49e-17
MINK1	ENSG00000141503.15	24.256	64.574	-1.377	5.47e-64
SLC16A3	ENSG00000141526.14	6.355	15.85	-1.196	3.54e-45
RNF157	ENSG00000141576.14	5.165	1.855	1.111	9.91e-27
RNF165	ENSG00000141622.13	0.685	2.445	-1.032	1.46e-60
PNMT	ENSG00000141744.3	0.33	4.72	-2.105	1.89e-89
STAC2	ENSG00000141750.6	0.64	2.58	-1.126	5.03e-37
IGFBP4	ENSG00000141753.6	116.65	292.845	-1.321	4.88e-55
TMEM91	ENSG00000142046.14	6.155	16.335	-1.277	4.57e-50
SIK1	ENSG00000142178.7	2.33	6.77	-1.222	7.57e-14
SLC47A1	ENSG00000142494.13	1.045	5.25	-1.612	1.96e-102
KLK3	ENSG00000142515.14	16949.4	7851.76	1.11	5.33e-32
RCN3	ENSG00000142552.7	9.365	20.93	-1.081	2.67e-28
SLC2A5	ENSG00000142583.17	1.47	8.695	-1.973	2.1e-38
EPHA2	ENSG00000142627.12	2.64	8.555	-1.392	1.91e-47
EVA1B	ENSG00000142694.6	13.635	32.478	-1.194	1.58e-36
MAP3K6	ENSG00000142733.14	18.27	61.864	-1.706	1.5e-58
HSPG2	ENSG00000142798.16	37.575	105.924	-1.471	8.96e-50
TINAGL1	ENSG00000142910.15	16.725	79.619	-2.185	9.46e-96
PROK1	ENSG00000143125.5	1.615	7.589	-1.716	2.83e-37
ITGA10	ENSG00000143127.12	0.415	2.74	-1.402	1.42e-75
GPR161	ENSG00000143147.14	2.79	7.245	-1.121	1.79e-49
MPC2	ENSG00000143158.10	275.86	93.804	1.546	2.28e-76
TBX19	ENSG00000143178.12	0.87	3.425	-1.243	9.19e-89
TMCO1	ENSG00000143183.16	105.876	48.055	1.123	1.6e-35
PIGM	ENSG00000143315.6	9.81	4.265	1.038	7.14e-51
SEMA6C	ENSG00000143434.15	3.455	9.805	-1.278	2.08e-43
POGZ	ENSG00000143442.21	18.635	43.91	-1.194	1.15e-41
S100A8	ENSG00000143546.9	3.29	15.515	-1.945	1.11e-45
INTS3	ENSG00000143624.13	24.34	52.463	-1.077	2.07e-48
HCN3	ENSG00000143630.9	1.175	3.44	-1.03	2.8e-56
MBOAT2	ENSG00000143797.11	43.465	14.984	1.476	1.38e-45
SOX13	ENSG00000143842.14	17.15	39.914	-1.173	8.17e-61
ETNK2	ENSG00000143845.14	4.915	13.925	-1.335	6.86e-78
OSR1	ENSG00000143867.6	2.73	9.695	-1.52	3.51e-53
PDIA6	ENSG00000143870.12	183.915	87.507	1.063	2.98e-40
RHOB	ENSG00000143878.9	151.009	334.635	-1.143	3.69e-32
MEIS1	ENSG00000143995.19	7.075	39.145	-2.314	8.54e-104
RABL2A	ENSG00000144134.18	9.985	23.386	-1.151	4.65e-46
GPR17	ENSG00000144230.16	0.19	2.719	-1.644	2.01e-95
TMEFF2	ENSG00000144339.11	102.309	12.055	2.984	3.77e-25
TRPM8	ENSG00000144481.16	123.905	24.605	2.286	1.24e-42
STK11IP	ENSG00000144589.20	9.505	25.195	-1.318	1.11e-49
RBMS3	ENSG00000144642.20	1.64	6.495	-1.505	3.59e-99
STAC	ENSG00000144681.10	1.23	5.37	-1.514	8.66e-45
LRIG1	ENSG00000144749.13	88.717	35.463	1.299	4.83e-50
NFKBIZ	ENSG00000144802.11	5.945	17.195	-1.389	3.51e-17
PHLDB2	ENSG00000144824.19	7.835	18.595	-1.149	1.31e-38
PLA1A	ENSG00000144837.8	17.51	5.8	1.445	5.95e-20
SRPRB	ENSG00000144867.11	53.5	23.075	1.179	2.88e-60
TRPC1	ENSG00000144935.14	1.33	5.415	-1.461	1.63e-89
UCN2	ENSG00000145040.3	0.2	1.75	-1.196	1.77e-87
ILDR1	ENSG00000145103.12	11.1	3.38	1.466	1.91e-39
MUC4	ENSG00000145113.21	1.04	8.954	-2.287	1.22e-39
SLIT2	ENSG00000145147.19	3.415	8.96	-1.174	3.75e-36
OCIAD2	ENSG00000145247.11	70.93	32.3	1.111	5.48e-63
RNF175	ENSG00000145428.14	0.63	2.52	-1.111	4.72e-87
NKD2	ENSG00000145506.13	1.845	7.02	-1.495	1.45e-68
PLK2	ENSG00000145632.14	7.82	23.516	-1.475	2.79e-55
PIK3R1	ENSG00000145675.14	10.69	24.21	-1.109	2.05e-34
LHFPL2	ENSG00000145685.13	3.96	9.855	-1.13	8.28e-52
IQGAP2	ENSG00000145703.15	44.47	13.035	1.696	2.56e-53
TSLP	ENSG00000145777.14	0.85	2.869	-1.065	3.32e-46
KCNMB1	ENSG00000145936.8	6.84	18.094	-1.284	1.23e-39
KLHL3	ENSG00000146021.14	0.62	2.64	-1.168	2.42e-87
FAM193B	ENSG00000146067.15	29.561	114.32	-1.916	1.34e-51
PLA2G7	ENSG00000146070.16	33.46	5.21	2.472	3.12e-57
PPP1R18	ENSG00000146112.11	13.26	27.684	-1.008	2.68e-42
FGD2	ENSG00000146192.14	1.19	4.045	-1.204	1.6e-49
RNF217	ENSG00000146373.16	1.92	5.16	-1.077	4.24e-63
RSPO3	ENSG00000146374.13	1.81	4.73	-1.028	2.16e-25
SLC2A12	ENSG00000146411.5	24.685	8.985	1.363	1.72e-26
SDK1	ENSG00000146555.18	10.69	2.715	1.654	2.41e-40
SLC16A2	ENSG00000147100.9	3.89	8.96	-1.026	1.42e-44
OGT	ENSG00000147162.13	35.986	87.644	-1.261	2.6e-22
ITGB1BP2	ENSG00000147166.10	1.585	4.44	-1.073	1.84e-49
ZNF711	ENSG00000147180.16	0.67	2.555	-1.09	2.6e-64
FBXO25	ENSG00000147364.16	49.225	23.164	1.056	1.59e-49
ZNF185	ENSG00000147394.18	8.86	19.819	-1.078	5.68e-29
GNRH1	ENSG00000147437.9	0.6	5.449	-2.011	3.63e-75
MAL2	ENSG00000147676.13	58.175	16.753	1.737	4.05e-72
STOM	ENSG00000148175.12	43.676	89.359	-1.016	1.83e-41
GBGT1	ENSG00000148288.11	2.63	6.345	-1.017	1.66e-52
FAM73B	ENSG00000148343.18	11.94	31.545	-1.331	2.32e-74
HMCN2	ENSG00000148357.16	1.45	4.869	-1.26	3.48e-42
INPP5E	ENSG00000148384.11	4.44	10.36	-1.062	6.79e-56
NOTCH1	ENSG00000148400.9	4.92	14.654	-1.403	5.76e-61
ZEB1	ENSG00000148516.21	4.955	12.06	-1.133	7e-49
RGS10	ENSG00000148908.14	135.626	47.872	1.483	1.67e-90
SCGB1A1	ENSG00000149021.6	9.76	52.35	-2.31	3.13e-13
SYT8	ENSG00000149043.16	0.32	1.94	-1.155	2.04e-52
PAMR1	ENSG00000149090.11	7.17	15.639	-1.026	2.62e-25
SERPING1	ENSG00000149131.15	125.222	268.531	-1.094	1.76e-34
SLC43A1	ENSG00000149150.8	43.445	14.535	1.517	1.59e-47
NCAM1	ENSG00000149294.16	1.59	10.215	-2.114	9.21e-76
ST14	ENSG00000149418.10	98.209	33.89	1.508	3.4e-87
PLCH2	ENSG00000149527.17	5.305	23.558	-1.962	1.14e-50
FEZ1	ENSG00000149557.12	5.765	17.749	-1.471	3.2e-75
ESAM	ENSG00000149564.11	10.345	22.805	-1.069	1.6e-33
TAGLN	ENSG00000149591.16	1489.9	3482.84	-1.224	8.3e-31
JPH2	ENSG00000149596.6	5.565	18.27	-1.554	8.52e-46
KIAA1755	ENSG00000149633.11	2.11	8.004	-1.534	3.05e-66
TM7SF2	ENSG00000149809.14	128.524	44.18	1.519	4.75e-69
FAM124A	ENSG00000150510.15	1.305	4.24	-1.185	2.01e-59
PRSS53	ENSG00000151006.7	0.44	2.85	-1.419	1.11e-50
NDUFC2	ENSG00000151366.12	213.271	104.314	1.025	3.1e-62
ME3	ENSG00000151376.16	10.42	23.445	-1.098	3.36e-25
EPS8	ENSG00000151491.12	8.14	19.43	-1.16	2.81e-46
NCAPD3	ENSG00000151503.12	84.287	21.184	1.943	7.41e-14
INPP1	ENSG00000151689.12	6.315	18.59	-1.421	4.49e-70
TMEM45B	ENSG00000151715.7	16.829	2.695	2.271	3.06e-38
SERP2	ENSG00000151778.10	3.075	10.065	-1.441	5.25e-65
SCHIP1	ENSG00000151967.18	0.99	3.145	-1.059	3.78e-49
HSPB8	ENSG00000152137.6	34.49	108.394	-1.624	1.01e-39
TCF7L1	ENSG00000152284.4	4.885	17.29	-1.636	4.58e-95
SPOCK1	ENSG00000152377.12	108.157	26.213	2.004	1.98e-42
TRIM36	ENSG00000152503.9	28.689	8.962	1.576	3.95e-74
ZFP36L2	ENSG00000152518.6	51.963	107.876	-1.04	1.11e-31
PLEKHH2	ENSG00000152527.13	0.73	5.325	-1.87	2.81e-104
SPARCL1	ENSG00000152583.12	144.076	310.445	-1.102	3.29e-33
GJA1	ENSG00000152661.7	25.439	57.43	-1.144	6.73e-31
PRDM8	ENSG00000152784.15	4.025	23.11	-2.262	3.87e-51
UTRN	ENSG00000152818.18	38.964	17.795	1.088	9.13e-12
MARVELD2	ENSG00000152939.14	9.905	3.314	1.338	3.83e-40
TMEM87B	ENSG00000153214.9	27.05	12.975	1.005	9.42e-29
RBMS1	ENSG00000153250.17	10.065	25.24	-1.246	1.96e-62
SLC25A27	ENSG00000153291.15	14.495	66.886	-2.131	1.82e-27
FBXL2	ENSG00000153558.13	1.88	6.26	-1.334	5.19e-60
JAZF1	ENSG00000153814.11	6.505	16.124	-1.19	3.39e-49
PID1	ENSG00000153823.18	7.05	16.28	-1.102	6.7e-31
LGI4	ENSG00000153902.13	2.9	24.735	-2.722	2.73e-96
HS3ST3A1	ENSG00000153976.2	0.84	3.205	-1.192	3.62e-56
GDPD1	ENSG00000153982.10	5.015	1.505	1.264	7.21e-49
ROBO4	ENSG00000154133.14	3.385	9.505	-1.26	1.54e-48
ROBO3	ENSG00000154134.14	5.39	21.564	-1.82	1.84e-63
PRKCA	ENSG00000154229.11	3.39	8.685	-1.142	2.31e-47
UCHL1	ENSG00000154277.12	6.925	19.19	-1.349	1.5e-34
PGM5	ENSG00000154330.12	32.739	83.513	-1.325	7.03e-25
OBSCN	ENSG00000154358.19	3.14	12.94	-1.752	5.66e-58
SH3RF1	ENSG00000154447.14	26.085	9.595	1.354	1.36e-36
L3MBTL4	ENSG00000154655.14	0.5	2.035	-1.017	5.35e-91
PDE1C	ENSG00000154678.16	0.16	1.72	-1.229	4.03e-94
SLFN13	ENSG00000154760.13	0.85	2.765	-1.025	1.19e-54
FLCN	ENSG00000154803.12	14.205	33.362	-1.176	8.23e-51
PIEZO2	ENSG00000154864.11	1.16	3.585	-1.086	7.5e-55
PTPRN2	ENSG00000155093.17	41.849	8.79	2.13	1.13e-48
MARVELD1	ENSG00000155254.12	15.075	42.585	-1.439	3.11e-65
SLC25A28	ENSG00000155287.10	35.43	75.279	-1.066	9.06e-72
PDIA4	ENSG00000155660.10	151.046	67.179	1.157	1.78e-51
SLC26A2	ENSG00000155850.7	12.71	5.805	1.011	1.51e-15
RAB39B	ENSG00000155961.4	2.65	0.8	1.02	3.07e-28
MICU3	ENSG00000155970.11	1.485	4.7	-1.198	2.68e-78
WIF1	ENSG00000156076.9	0.8	3.36	-1.276	6.36e-19
KCNMA1	ENSG00000156113.20	13.46	32.279	-1.202	5.11e-37
RBPMS	ENSG00000157110.15	53.245	180.705	-1.744	3.1e-78
TIMP4	ENSG00000157150.4	1.035	4.05	-1.311	3.44e-34
NRG1	ENSG00000157168.18	0.49	2.17	-1.089	6.31e-56
STEAP2	ENSG00000157214.13	154.749	75.454	1.027	2.17e-33
MMP14	ENSG00000157227.12	24.19	57.225	-1.209	3.85e-46
RP11-66N24.4	ENSG00000157306.14	3.29	10.12	-1.374	1.88e-24
KIT	ENSG00000157404.15	1.27	3.885	-1.106	5.25e-47
TSC22D3	ENSG00000157514.16	145.597	338.919	-1.213	5.22e-37
ETS2	ENSG00000157557.11	23.031	59.732	-1.338	2.91e-41
TSPAN18	ENSG00000157570.11	4.77	13.565	-1.336	3.09e-49
WDR19	ENSG00000157796.17	10.365	27.808	-1.342	9.06e-64
PEX10	ENSG00000157911.9	48.731	17.235	1.447	8.95e-32
MRPL17	ENSG00000158042.8	77.147	31.638	1.26	9.55e-102
UBXN11	ENSG00000158062.20	12.1	27.2	-1.106	6.35e-32
HPD	ENSG00000158104.11	0.315	1.78	-1.08	1.27e-67
TMSB15A	ENSG00000158164.6	61.59	8.785	2.677	4.96e-81
FAM46B	ENSG00000158246.7	2.905	9.8	-1.468	8.67e-43
RNF207	ENSG00000158286.12	4.335	33.264	-2.683	2.96e-76
GPR153	ENSG00000158292.6	1.7	4.405	-1.001	1.34e-60
SLC13A3	ENSG00000158296.13	12.555	5.465	1.068	1.94e-36
HIST1H4H	ENSG00000158406.3	18.4	6.97	1.283	7.99e-24
NRG2	ENSG00000158458.19	0.785	3.875	-1.449	5.01e-88
SLC45A3	ENSG00000158715.5	651.535	268.391	1.276	1.06e-35
RNF166	ENSG00000158717.10	8.05	18.57	-1.113	3.41e-53
NBL1	ENSG00000158747.13	189.702	387.579	-1.027	7.96e-20
USF1	ENSG00000158773.14	27.199	59.239	-1.095	1.31e-64
ZNF276	ENSG00000158805.11	10.995	28.4	-1.293	1.83e-40
FGF17	ENSG00000158815.10	0.225	2.694	-1.593	9.37e-68
FAM160B2	ENSG00000158863.21	22.16	107.41	-2.227	3.38e-100
MPZ	ENSG00000158887.15	0.85	6.46	-2.012	6.6e-87
PAXBP1	ENSG00000159086.14	8.005	22.309	-1.372	9.31e-53
SV2A	ENSG00000159164.9	1.1	3.55	-1.116	5.55e-75
PRAC1	ENSG00000159182.4	509.432	113.893	2.151	6.76e-63
HOXB13	ENSG00000159184.7	209.491	81.159	1.357	6.98e-64
SIM2	ENSG00000159263.15	25.509	3.438	2.579	1.74e-77
HK2	ENSG00000159399.9	9.365	4.13	1.015	3.23e-20
STARD9	ENSG00000159433.11	0.64	5.77	-2.045	6.92e-116
ISL2	ENSG00000159556.9	0.32	1.795	-1.082	3.17e-78
SPON2	ENSG00000159674.11	555.059	131.415	2.07	2.12e-24
ZYX	ENSG00000159840.15	67.356	147.707	-1.121	2e-55
NPR2	ENSG00000159899.14	5.375	24.545	-2.003	8.56e-100
GNE	ENSG00000159921.14	19.56	8.21	1.159	1.83e-19
TFF3	ENSG00000160180.15	184.95	29.483	2.609	6.46e-34
FTCD	ENSG00000160282.13	0.99	3.657	-1.227	1.93e-39
S100B	ENSG00000160307.9	2.29	12	-1.982	5.78e-67
ZNF208	ENSG00000160321.14	0.52	2.34	-1.136	9.57e-56
PPAPDC3	ENSG00000160539.4	1.125	3.83	-1.185	4.55e-65
TLCD1	ENSG00000160606.10	28.546	7.803	1.747	1.19e-97
GBAP1	ENSG00000160766.14	1.85	5.013	-1.077	4.09e-59
NBEAL2	ENSG00000160796.16	16.395	42.69	-1.329	1.59e-29
PTH1R	ENSG00000160801.13	1.01	6.719	-1.941	1.15e-86
MYL3	ENSG00000160808.9	0.31	1.67	-1.027	8.74e-15
FGFR4	ENSG00000160867.14	1.16	3.565	-1.08	2.4e-47
ZNF333	ENSG00000160961.11	4.305	12.465	-1.344	6.14e-71
SCGB3A1	ENSG00000161055.3	2.705	14.491	-2.064	6.55e-30
U2AF1L4	ENSG00000161265.14	14.255	35.799	-1.27	9.21e-76
PLXDC1	ENSG00000161381.13	4.05	10.594	-1.199	4.17e-41
ITGA5	ENSG00000161638.10	22.81	132.964	-2.492	6.66e-75
MPP3	ENSG00000161647.18	2.445	12.385	-1.958	7.54e-82
PLCD3	ENSG00000161714.11	10.925	25.485	-1.151	4.09e-46
GRASP	ENSG00000161835.10	6.645	29.544	-1.998	6.05e-68
IP6K3	ENSG00000161896.10	0.48	3.825	-1.705	1.65e-74
WDR90	ENSG00000161996.17	14.595	38.769	-1.351	5.23e-21
NXF1	ENSG00000162231.13	60.26	126.93	-1.062	2.05e-37
TPCN2	ENSG00000162341.15	4.83	12.23	-1.182	4.44e-73
PPAP2B	ENSG00000162407.8	29.935	72.829	-1.255	4.23e-46
SLC25A34	ENSG00000162461.7	0.39	1.94	-1.081	2.13e-72
PDPN	ENSG00000162493.16	5.13	13.25	-1.217	9.51e-46
SCNN1D	ENSG00000162572.19	2.2	6.95	-1.313	1.36e-27
MXRA8	ENSG00000162576.16	35.385	88.824	-1.304	4.24e-39
MEGF6	ENSG00000162591.15	9.145	35.189	-1.835	8.8e-47
NEXN	ENSG00000162614.18	11.505	29.624	-1.292	4.49e-32
GBP2	ENSG00000162645.12	28.195	65.231	-1.182	1.47e-36
SNED1	ENSG00000162804.13	4.785	12.895	-1.264	4.89e-50
PKDCC	ENSG00000162878.12	11.825	33.675	-1.435	2.23e-33
OXER1	ENSG00000162881.6	0.925	4.185	-1.429	1.45e-81
HAAO	ENSG00000162882.14	5.5	17.674	-1.523	9.02e-57
PIGR	ENSG00000162896.5	13.45	5.425	1.169	0.000285
TRIM17	ENSG00000162931.11	0.42	2.425	-1.27	6.91e-65
SPATA18	ENSG00000163071.10	1.65	4.484	-1.049	2.65e-39
NOSTRIN	ENSG00000163072.14	8.245	21.579	-1.288	5.45e-39
PDLIM5	ENSG00000163110.14	229.778	56.31	2.01	3.81e-56
SPRR3	ENSG00000163209.14	0	1.545	-1.348	9.68e-70
S100A9	ENSG00000163220.10	10.455	38.01	-1.768	2.69e-30
TDRD10	ENSG00000163239.12	0.35	3.027	-1.577	5.06e-90
EOGT	ENSG00000163378.13	10.375	27.584	-1.329	3.21e-78
LMOD1	ENSG00000163431.12	41.648	127.68	-1.593	7.28e-43
STK36	ENSG00000163482.11	15.41	47.356	-1.559	2.38e-36
FEV	ENSG00000163497.2	17.765	3.95	1.923	2.91e-40
TGFBR2	ENSG00000163513.17	16.1	35.69	-1.101	2.15e-37
NFASC	ENSG00000163531.15	3.03	15.57	-2.04	4.88e-76
IFI16	ENSG00000163565.18	16.345	39.802	-1.234	1.08e-47
RPL22L1	ENSG00000163584.17	112.43	53.701	1.052	5.39e-50
ICA1L	ENSG00000163596.16	2.285	6.995	-1.283	1.72e-91
PRICKLE2	ENSG00000163637.11	1.865	6.31	-1.351	6.65e-71
SMIM14	ENSG00000163683.11	50.185	23.15	1.084	2.52e-28
IL17RE	ENSG00000163701.18	3.255	10.27	-1.405	1.03e-38
PCOLCE2	ENSG00000163710.7	7.135	23.695	-1.602	1.02e-29
TTC14	ENSG00000163728.10	15.55	36.2	-1.168	2.35e-38
TGM4	ENSG00000163810.11	2.655	9.65	-1.543	2.14e-06
ZC3H12A	ENSG00000163874.8	9.11	23.38	-1.27	7.88e-27
RPN1	ENSG00000163902.11	203.84	91.211	1.151	9.84e-65
S100P	ENSG00000163993.6	11.41	39.858	-1.719	2.42e-10
PLXNB1	ENSG00000164050.12	37.234	141.028	-1.893	3.85e-68
INTU	ENSG00000164066.12	1.93	6.44	-1.344	1.74e-67
MST1R	ENSG00000164078.12	0.94	3.795	-1.305	9.69e-54
HAND2	ENSG00000164107.8	0.19	1.61	-1.133	4.62e-65
STARD4	ENSG00000164211.12	3.285	9.924	-1.35	1.15e-46
F2RL1	ENSG00000164251.4	9.98	2.575	1.619	6.65e-34
SERINC5	ENSG00000164300.15	48.789	17.132	1.457	6.22e-39
LEAP2	ENSG00000164406.7	1.14	4.471	-1.354	6.57e-44
PI16	ENSG00000164530.13	2.045	15.37	-2.427	8.41e-36
FBXL21	ENSG00000164616.14	0.04	1.52	-1.277	2.73e-74
STEAP1	ENSG00000164647.8	149.483	46.571	1.661	1.13e-60
FABP5	ENSG00000164687.10	48.19	15.395	1.585	4.2e-20
SBSPON	ENSG00000164764.10	1.28	5.885	-1.594	1.05e-60
MICALL2	ENSG00000164877.18	22.785	51.529	-1.143	2.12e-19
OSR2	ENSG00000164920.9	14.545	33.045	-1.131	3.89e-51
GEM	ENSG00000164949.7	7.785	19.46	-1.22	4.23e-28
FAM219A	ENSG00000164970.14	6.445	14.24	-1.034	5.38e-45
MAMDC2	ENSG00000165072.9	1.25	5.335	-1.493	1.73e-67
FBP1	ENSG00000165140.9	85.748	21.606	1.94	2.74e-59
TMEM246	ENSG00000165152.8	2.225	5.455	-1.001	4.15e-37
HECTD2	ENSG00000165338.16	4.18	9.87	-1.069	4.37e-61
ZCCHC24	ENSG00000165424.6	10.75	25.134	-1.153	9.55e-64
PHYHIPL	ENSG00000165443.11	0.78	3.345	-1.287	2.73e-58
INPPL1	ENSG00000165458.13	48.09	120.012	-1.302	6.9e-42
VSTM4	ENSG00000165633.12	3.3	9.77	-1.325	2.36e-52
SLC18A2	ENSG00000165646.11	0.45	3.495	-1.632	6.95e-32
METTL17	ENSG00000165792.17	23.58	71.543	-1.561	2.52e-66
NDRG2	ENSG00000165795.20	62.376	212.268	-1.751	4.12e-86
NSMF	ENSG00000165802.19	20.559	48.77	-1.207	2.26e-43
ZNF219	ENSG00000165804.15	9.52	34.886	-1.77	3.8e-101
HSPA12A	ENSG00000165868.12	0.995	3.705	-1.238	9.06e-87
SLC39A13	ENSG00000165915.13	24.895	51.996	-1.033	2.39e-66
PDZRN4	ENSG00000165966.14	2.62	7.619	-1.252	5e-41
HACD1	ENSG00000165996.13	8.395	22.175	-1.303	2.06e-51
SMCO4	ENSG00000166002.6	142.236	63.201	1.158	1.44e-69
GABRB3	ENSG00000166206.13	8.545	1.44	1.968	3.33e-48
TMEM100	ENSG00000166292.11	1.87	6.673	-1.419	9.7e-47
MSS51	ENSG00000166343.9	0.42	2.46	-1.285	6.47e-81
TUB	ENSG00000166402.8	3.085	7.195	-1.004	1.45e-43
RIC3	ENSG00000166405.14	6.315	33.383	-2.233	1.35e-73
ZMAT1	ENSG00000166432.14	5.4	14.12	-1.24	6.08e-35
ST5	ENSG00000166444.17	21.475	72.687	-1.713	3.44e-90
MFAP4	ENSG00000166482.11	60.574	129.534	-1.084	1.49e-23
MAPK7	ENSG00000166484.19	6.85	16.225	-1.134	9.63e-79
NDST2	ENSG00000166507.16	11.225	24.14	-1.04	1.69e-44
RIMKLB	ENSG00000166532.15	8.435	34.15	-1.897	6.82e-88
TMED3	ENSG00000166557.12	234.013	112.364	1.052	2.68e-66
SEC11C	ENSG00000166562.8	445.088	218.758	1.021	2.04e-30
TMEM135	ENSG00000166575.16	16.455	6.35	1.248	2.18e-34
RRAD	ENSG00000166592.11	3.35	8.724	-1.16	2.03e-27
MMP10	ENSG00000166670.9	2.915	0.33	1.558	1.76e-27
TVP23A	ENSG00000166676.14	0.76	2.66	-1.056	2.08e-83
PPIB	ENSG00000166794.4	912.258	379.274	1.264	1.63e-90
KIAA0101	ENSG00000166803.10	6.605	2.225	1.238	3.76e-44
KIF7	ENSG00000166813.14	2.48	6.09	-1.027	8.83e-47
MESP1	ENSG00000166823.5	89.918	24.38	1.841	3.78e-35
SCNN1G	ENSG00000166828.2	1.885	6.14	-1.307	5.92e-21
RBPMS2	ENSG00000166831.8	7.85	19.245	-1.194	7.58e-55
NAV2	ENSG00000166833.19	1.305	6.055	-1.614	8.19e-89
GLYATL1	ENSG00000166840.13	51.388	4.61	3.223	2.84e-64
NAB2	ENSG00000166886.12	10.39	24.28	-1.15	3.31e-61
STAT6	ENSG00000166888.10	70.382	151.491	-1.095	1.52e-58
NYAP1	ENSG00000166924.8	0.31	1.7	-1.043	2.19e-108
SMAD3	ENSG00000166949.15	9.425	23.475	-1.231	5.92e-65
MS4A8	ENSG00000166959.7	10.62	1.57	2.177	4.22e-41
MAP1A	ENSG00000166963.12	1.525	4.35	-1.083	4.37e-51
EVA1C	ENSG00000166979.12	22.805	60.143	-1.361	1.06e-60
PDIA3	ENSG00000167004.12	729.998	249.837	1.543	3.79e-88
NKX3-1	ENSG00000167034.9	432.737	185.811	1.215	4.32e-51
SAMD14	ENSG00000167100.14	1.15	3.915	-1.193	9.53e-74
PIP5KL1	ENSG00000167103.11	0.77	2.735	-1.077	7.75e-78
PRRX2	ENSG00000167157.10	4.405	12.324	-1.302	1.47e-44
PRR15L	ENSG00000167183.2	48.724	20.26	1.226	2.83e-56
GPRC5B	ENSG00000167191.11	6	16.674	-1.336	4.28e-66
TBC1D2B	ENSG00000167202.11	7.965	19.684	-1.206	2.72e-70
IGF2	ENSG00000167244.17	3.455	8.318	-1.065	3.32e-24
RBFOX3	ENSG00000167281.18	3.995	18.405	-1.958	2.7e-54
ENTHD2	ENSG00000167302.9	10.33	38.825	-1.814	2.66e-68
OR51E2	ENSG00000167332.7	204.562	10.862	4.115	3.55e-48
PRRT2	ENSG00000167371.16	2.315	19.637	-2.638	1.36e-76
SGK494	ENSG00000167524.14	1.62	6.495	-1.516	3.14e-46
NCKAP5L	ENSG00000167566.16	3.55	14.61	-1.779	3e-96
NFKBID	ENSG00000167604.13	2.395	8.19	-1.437	1.56e-50
LENG8	ENSG00000167615.16	44.301	274.763	-2.606	3.51e-59
PPP1R14A	ENSG00000167641.10	22.099	86.252	-1.917	1.18e-59
SPINT2	ENSG00000167642.12	506.212	217.021	1.218	7.51e-64
LY6D	ENSG00000167656.4	0.39	2.735	-1.426	6.94e-26
PLIN4	ENSG00000167676.4	3.36	11.934	-1.569	1.1e-66
GPT	ENSG00000167701.13	1.13	4.25	-1.301	8.82e-49
KIFC2	ENSG00000167702.11	12.26	33.251	-1.369	2.94e-17
SERPINF2	ENSG00000167711.13	7.145	16.4	-1.095	8.41e-33
GGT6	ENSG00000167741.10	2.865	7.39	-1.118	2.7e-18
KLK4	ENSG00000167749.11	1022.54	470.646	1.118	6.64e-37
ZNF83	ENSG00000167766.18	20.895	71.448	-1.726	1.39e-61
IGFBP6	ENSG00000167779.7	45.814	219.404	-2.235	1e-63
NUDT8	ENSG00000167799.9	42.39	10.655	1.896	5.27e-48
TMEM88	ENSG00000167874.6	6.745	15.519	-1.093	7.22e-49
TK1	ENSG00000167900.11	9.015	3.83	1.052	6.87e-41
SRRM2	ENSG00000167978.16	248.93	640.674	-1.36	1.41e-33
VWCE	ENSG00000167992.12	0.35	2.275	-1.279	1.22e-102
RAB3IL1	ENSG00000167994.11	3.52	8.055	-1.002	5.06e-44
TRANK1	ENSG00000168016.13	3.13	16.044	-2.045	2.26e-74
TTC21A	ENSG00000168026.16	2.775	9.068	-1.415	2.55e-44
LTBP3	ENSG00000168056.14	54.875	143.817	-1.374	8.33e-66
NAALADL1	ENSG00000168060.14	5.135	14.025	-1.292	2.69e-65
SCARA3	ENSG00000168077.13	9.44	25.289	-1.332	1.05e-51
SCARA5	ENSG00000168079.16	0.17	1.925	-1.322	4.45e-63
NT5DC2	ENSG00000168268.10	37.29	79.14	-1.066	2.53e-50
FAM107A	ENSG00000168309.16	10.495	60.335	-2.416	3.25e-86
MLKL	ENSG00000168404.12	2.83	8.45	-1.303	1.39e-66
SCNN1B	ENSG00000168447.10	1.76	5.665	-1.272	1.51e-32
HR	ENSG00000168453.14	1.975	7.21	-1.465	1.57e-69
RAB31	ENSG00000168461.12	7.74	16.999	-1.042	5.13e-43
TNXB	ENSG00000168477.17	7.345	20.2	-1.345	6.92e-38
PHYHIP	ENSG00000168490.13	1.67	7.605	-1.688	1.61e-82
GSTM4	ENSG00000168765.15	14.325	38.724	-1.374	1.7e-68
VAMP5	ENSG00000168899.4	29.59	67.498	-1.163	3.18e-50
INPP5D	ENSG00000168918.13	3.725	11.64	-1.42	2.6e-58
JMJD7-PLA2G4B	ENSG00000168970.20	2.685	12.864	-1.912	2.83e-64
MFSD7	ENSG00000169026.12	2.565	8.07	-1.347	4.49e-52
HNRNPH1	ENSG00000169045.17	177.539	359.524	-1.014	8.46e-35
ROR2	ENSG00000169071.14	5.085	16.429	-1.518	1.1e-56
NSMCE1	ENSG00000169189.16	142.903	68.509	1.05	2.94e-65
RP11-231C14.4	ENSG00000169203.16	10.71	65.874	-2.514	5.37e-49
RAB3B	ENSG00000169213.6	18.065	5.349	1.586	2.08e-49
RSPO1	ENSG00000169218.13	0.59	4.31	-1.74	1.62e-81
THBS3	ENSG00000169231.13	11.535	34.969	-1.521	7.07e-39
NPIPB3	ENSG00000169246.16	21.095	84.799	-1.957	1e-38
KCNAB1	ENSG00000169282.17	2.57	6.454	-1.062	3.62e-22
SHE	ENSG00000169291.9	1.54	5.544	-1.365	3.84e-83
NPR1	ENSG00000169418.9	1.34	3.965	-1.085	5.53e-65
ZEB2	ENSG00000169554.16	4.23	13.579	-1.479	1.15e-53
GJB1	ENSG00000169562.9	69.374	8.32	2.917	2.69e-86
HEXDC	ENSG00000169660.15	30.68	64.939	-1.058	2.2e-24
FASN	ENSG00000169710.6	481.735	159.128	1.592	1.99e-43
LDB2	ENSG00000169744.12	5.63	15.054	-1.276	1.33e-46
RAC3	ENSG00000169750.8	32.7	13.065	1.261	2.23e-71
PCDH7	ENSG00000169851.15	2.89	7.04	-1.047	9.19e-27
REPS2	ENSG00000169891.17	28.315	8.03	1.699	5.63e-64
NLGN2	ENSG00000169992.9	7.59	23.819	-1.531	8.12e-81
KCNAB3	ENSG00000170049.9	0.89	5.215	-1.717	1.22e-54
FAM153A	ENSG00000170074.19	1.44	20.609	-3.147	5.61e-96
TMEM192	ENSG00000170088.13	22.19	8.365	1.308	6.41e-26
HOXD4	ENSG00000170166.5	0.24	2.14	-1.34	3e-81
SLC16A5	ENSG00000170190.15	3.06	14.77	-1.958	1.06e-66
FAXDC2	ENSG00000170271.10	7.455	26.969	-1.726	3.03e-61
HSPB2	ENSG00000170276.5	1.77	6.365	-1.411	7.28e-66
FABP4	ENSG00000170323.8	0.57	2.665	-1.223	3.62e-44
TMED10	ENSG00000170348.8	222.605	86.602	1.352	7.7e-32
KRT8	ENSG00000170421.11	637.397	253.914	1.324	1.01e-73
KRT4	ENSG00000170477.12	0.76	4.375	-1.611	5.45e-29
SERPINB9	ENSG00000170542.5	1.575	4.195	-1.013	9.78e-44
SIX2	ENSG00000170577.7	0.91	3.19	-1.133	8.17e-34
STAT2	ENSG00000170581.13	36.036	78.951	-1.11	3.14e-37
RASA4B	ENSG00000170667.14	5.975	14.325	-1.136	8.27e-42
TPT1-AS1	ENSG00000170919.15	9.365	27.932	-1.481	3.46e-83
PRKCDBP	ENSG00000170955.9	9.485	34	-1.739	3.54e-62
LRRC8E	ENSG00000171017.10	7.015	2.67	1.127	1.79e-55
ZNF692	ENSG00000171163.15	38.479	85.543	-1.132	3.67e-18
NETO2	ENSG00000171208.9	3.865	1.085	1.222	2.86e-43
ZNF439	ENSG00000171291.8	2.36	5.975	-1.054	3.88e-44
KRT15	ENSG00000171346.13	47.965	317.959	-2.704	2.7e-25
LURAP1	ENSG00000171357.5	0.905	4.38	-1.498	6.8e-110
KRT13	ENSG00000171401.14	2.26	27.306	-3.118	4.33e-37
PDE7B	ENSG00000171408.13	1.01	3.51	-1.166	3.63e-92
MCC	ENSG00000171444.17	3.135	9.15	-1.296	5.24e-57
PLEKHG5	ENSG00000171680.20	2.475	9.555	-1.603	1.65e-97
LGALS4	ENSG00000171747.8	0.75	2.54	-1.016	6.04e-35
GATM	ENSG00000171766.15	3.385	9.985	-1.325	2.62e-60
ZNF540	ENSG00000171817.16	1.58	5.41	-1.313	4.06e-95
RRM2	ENSG00000171848.13	2.825	0.56	1.294	8.92e-34
ZNF217	ENSG00000171940.13	23.555	10.235	1.128	1.89e-21
SYNPO	ENSG00000171992.12	15.285	34.575	-1.127	2.9e-44
MAL	ENSG00000172005.10	1.12	12.32	-2.651	1.12e-110
LAMB2	ENSG00000172037.13	167.538	375.728	-1.16	1.33e-37
SLFN12	ENSG00000172123.12	0.77	2.775	-1.093	2.13e-67
MBOAT1	ENSG00000172197.10	2.985	7.75	-1.135	3.63e-39
ID4	ENSG00000172201.10	7.045	21.9	-1.509	1.12e-39
TPSAB1	ENSG00000172236.16	22.055	50.92	-1.171	1.02e-18
STARD5	ENSG00000172345.13	6.05	14.03	-1.092	7.38e-71
RCAN2	ENSG00000172348.14	6.315	14.408	-1.075	4.79e-40
SYNPO2	ENSG00000172403.10	33.095	93.412	-1.469	1.1e-31
GTPBP2	ENSG00000172432.18	15.895	42.009	-1.348	1.24e-73
RAB40A	ENSG00000172476.3	0.645	2.505	-1.091	1.91e-53
SLFN11	ENSG00000172716.16	2.65	8.725	-1.414	1.1e-50
MUS81	ENSG00000172732.11	24.305	55.048	-1.147	6.58e-59
ZNF596	ENSG00000172748.12	2.21	5.625	-1.045	1.42e-57
NAA16	ENSG00000172766.18	4.41	10.81	-1.126	4.62e-67
RARG	ENSG00000172819.16	7.485	24.39	-1.581	4.01e-77
NADSYN1	ENSG00000172890.11	30.48	68.559	-1.144	1.99e-49
MRGPRF	ENSG00000172935.8	12.615	39.545	-1.574	1.14e-48
LCLAT1	ENSG00000172954.13	9.995	3.67	1.235	1.8e-57
EVC2	ENSG00000173040.12	0.94	2.96	-1.029	5.58e-80
SNCG	ENSG00000173267.13	14.684	49.942	-1.7	1.05e-51
FAM86B3P	ENSG00000173295.7	1.07	4.245	-1.341	1.18e-85
STOX2	ENSG00000173320.9	0.425	1.895	-1.023	1.62e-95
TRIB1	ENSG00000173334.3	62.699	10.84	2.428	4.3e-66
INSM1	ENSG00000173404.4	1.48	0.1	1.173	1.42e-35
PPP1R14B	ENSG00000173457.10	99.718	46.931	1.071	4.32e-57
PEAK1	ENSG00000173517.10	2.235	6.515	-1.216	4.66e-50
[truncated: 1,017 more rows]
