# Supplementary material for: Identification of Neoantigens and Construction of Immune Subtypes in Prostate Adenocarcinoma
Source: Front Genet. 2022 Apr 25;13:886983. doi: 10.3389/fgene.2022.886983 (PMC9081437; doi:10.3389/fgene.2022.886983)
Supplement: Supplementary file 2 [file Table3.XLSX]

## Sheet: Mutated_Genes (494)
Gene	MutSig(Q-value)	# Mut	#	Profiled Samples	Freq	Is Cancer Gene (source: OncoKB)
STPG2		2	2	494	0.004	No
KRT6C		3	3	494	0.006	No
MDM1		1	1	494	0.002	No
LGALS14		1	1	494	0.002	No
ASPM		4	4	494	0.008	No
SBF2		5	4	494	0.008	No
FOXD2		3	3	494	0.006	No
INSIG1		1	1	494	0.002	No
DPYSL5		1	1	494	0.002	No
FOXM1		4	4	494	0.008	No
FOXC2		1	1	494	0.002	No
CDC42BPG		4	3	494	0.006	No
ANKS1B		3	2	494	0.004	No
GALNT10		4	3	494	0.006	No
DNAH3		12	10	494	0.02	No
UBQLN4		2	2	494	0.004	No
LAMA1		5	5	494	0.01	No
FOXL1		3	3	494	0.006	No
KRTAP1-3		1	1	494	0.002	No
TPH2		1	1	494	0.002	No
AGPAT4		2	2	494	0.004	No
INPP4A		3	2	494	0.004	Yes
INPP5A		1	1	494	0.002	No
INPP5B		2	2	494	0.004	No
FOXO3		2	2	494	0.004	Yes
INPP5D		2	2	494	0.004	Yes
FOXO1		1	1	494	0.002	Yes
INPPL1		3	3	494	0.006	Yes
OGG1		1	1	494	0.002	No
TNFRSF11B		2	2	494	0.004	No
ZNF641		1	1	494	0.002	No
FLNB		6	3	494	0.006	No
A1BG		1	1	494	0.002	No
FLNA		1	1	494	0.002	No
A2M		2	2	494	0.004	No
FLII		3	3	494	0.006	No
FOXRED1		1	1	494	0.002	No
TRIM56		3	3	494	0.006	No
FLI1		2	2	494	0.004	Yes
METRNL		1	1	494	0.002	No
FLG		10	10	494	0.02	No
SUPT20H		1	1	494	0.002	No
NAGK		1	1	494	0.002	No
STAB2		9	9	494	0.018	No
INSM1		1	1	494	0.002	No
OMP		2	2	494	0.004	No
INSRR		4	4	494	0.008	No
OPA1		2	2	494	0.004	No
OPCML		3	3	494	0.006	No
FLNC		6	4	494	0.008	No
SPECC1		2	2	494	0.004	No
IRF2		1	1	494	0.002	Yes
OR1D2		1	1	494	0.002	No
IRF3		1	1	494	0.002	No
IRF4		4	4	494	0.008	Yes
OR2C1		2	2	494	0.004	No
CDH2		2	1	494	0.002	No
FMOD		1	1	494	0.002	No
SLC15A4		1	1	494	0.002	No
KIF27		3	2	494	0.004	No
FMO3		2	2	494	0.004	No
FMO2		2	2	494	0.004	No
ISG20L2		1	1	494	0.002	No
FMO1		3	3	494	0.006	No
CHRNA9		2	2	494	0.004	No
FLT4		4	3	494	0.006	Yes
FLT3LG		1	1	494	0.002	No
BMP2K		4	4	494	0.008	No
KRTAP4-6		1	1	494	0.002	No
FLT3		2	2	494	0.004	Yes
TMEM132D		5	5	494	0.01	No
FLT1		4	4	494	0.008	Yes
ARPC5L		1	1	494	0.002	No
ILDR2		2	2	494	0.004	No
IRAK1		1	1	494	0.002	No
OPRD1		1	1	494	0.002	No
ITGA6		2	2	494	0.004	No
OPRK1		1	1	494	0.002	No
IRAK2		4	4	494	0.008	No
OPRL1		2	2	494	0.004	No
OPRM1		1	1	494	0.002	No
IREB2		3	3	494	0.006	No
FMO4		1	1	494	0.002	No
ISLR		3	3	494	0.006	No
ITGA1		2	2	494	0.004	No
ITGA2		5	5	494	0.01	No
FNTB		1	1	494	0.002	No
CDH12		6	6	494	0.012	No
MIPOL1		1	1	494	0.002	No
OTUD5		1	1	494	0.002	No
ZNF611		2	2	494	0.004	No
MED25		1	1	494	0.002	No
CDH10		2	1	494	0.002	No
FNTA		1	1	494	0.002	No
CDH9		3	3	494	0.006	No
OR2A4		1	1	494	0.002	No
CDH8		4	4	494	0.008	No
CDH6		5	5	494	0.01	No
FN1		4	4	494	0.008	No
CDH5		4	4	494	0.008	No
AFF2		4	4	494	0.008	No
CDH4		4	4	494	0.008	No
MRGPRX1		4	4	494	0.008	No
CDH3		2	2	494	0.004	No
FMR1		1	1	494	0.002	No
IRF5		1	1	494	0.002	No
OR3A1		2	2	494	0.004	No
IRF6		2	2	494	0.004	No
IRS1		3	3	494	0.006	Yes
ORC1		1	1	494	0.002	No
ORC2		1	1	494	0.002	No
CDH11		5	5	494	0.01	Yes
FAAH2		2	2	494	0.004	No
CYP4X1		1	1	494	0.002	No
FMR1NB		1	1	494	0.002	No
ITGA9		4	4	494	0.008	No
ITGAD		4	3	494	0.006	No
ITGAE		1	1	494	0.002	No
ITGAL		5	5	494	0.01	No
ITGAM		3	3	494	0.006	No
CDK7		1	1	494	0.002	No
GPRIN3		2	2	494	0.004	No
FOLR3		2	2	494	0.004	No
KASH5		1	1	494	0.002	No
GCC1		2	2	494	0.004	No
ZNF785		1	1	494	0.002	No
TTC13		4	4	494	0.008	No
ATP13A3		2	2	494	0.004	No
ABHD8		4	4	494	0.008	No
EPS8L3		1	1	494	0.002	No
FOLR1		1	1	494	0.002	No
CDC73		1	1	494	0.002	Yes
CDH18		3	3	494	0.006	No
CDH17		2	2	494	0.004	No
CDH16		2	2	494	0.004	No
CDH15		2	2	494	0.004	No
SLC25A28		1	1	494	0.002	No
CDH13		1	1	494	0.002	No
ITGA2B		4	4	494	0.008	No
ITGA3		3	2	494	0.004	No
ITGA4		3	3	494	0.006	No
QTRT1		3	3	494	0.006	No
ITGA7		4	4	494	0.008	No
KCTD1		1	1	494	0.002	No
METTL24		1	1	494	0.002	No
ITGB4		4	3	494	0.006	No
ITGB5		1	1	494	0.002	No
ITGB6		5	4	494	0.008	No
ITGB7		1	1	494	0.002	No
FRYL		6	4	494	0.008	No
CDKN2A		1	1	494	0.002	Yes
FPR3		1	1	494	0.002	No
CDKN1B		6	6	494	0.012	Yes
FPR2		1	1	494	0.002	No
ZNF688		1	1	494	0.002	No
CDKN1A		2	2	494	0.004	Yes
FPR1		3	3	494	0.006	No
MAIP1		1	1	494	0.002	No
FPGS		1	1	494	0.002	No
RIPOR1		3	1	494	0.002	No
PRSS36		1	1	494	0.002	No
FOSB		1	1	494	0.002	No
ITGAV		2	2	494	0.004	No
ITGAX		3	3	494	0.006	No
ITGB2		3	3	494	0.006	No
FANK1		2	2	494	0.004	No
BOD1L1		4	4	494	0.008	No
CDX1		1	1	494	0.002	No
ARMH3		1	1	494	0.002	No
TAS2R43		1	1	494	0.002	No
ST8SIA6		2	2	494	0.004	No
CDSN		1	1	494	0.002	No
CDS1		3	3	494	0.006	No
SAP130		1	1	494	0.002	No
C16ORF89		2	2	494	0.004	No
CDR2		1	1	494	0.002	No
CDR1		1	1	494	0.002	No
CEP97		1	1	494	0.002	No
RDH12		1	1	494	0.002	No
ITGB8		2	2	494	0.004	No
ITIH1		1	1	494	0.002	No
ITIH2		6	6	494	0.012	No
ITIH3		2	2	494	0.004	No
TAS2R19		1	1	494	0.002	No
DGKH		1	1	494	0.002	No
CEBPG		1	1	494	0.002	No
CEBPE		2	2	494	0.004	No
SPAG16		3	3	494	0.006	No
SLC52A2		1	1	494	0.002	No
TAS2R20		1	1	494	0.002	No
CHPF		1	1	494	0.002	No
CORO7		3	2	494	0.004	No
CARS2		2	2	494	0.004	No
CLGN		1	1	494	0.002	No
CDX4		1	1	494	0.002	No
RDH8		1	1	494	0.002	No
CARD18		1	1	494	0.002	No
CES1		3	3	494	0.006	No
CENPF		2	1	494	0.002	No
CENPE		3	3	494	0.006	No
ENPP5		3	3	494	0.006	No
CENPC		2	2	494	0.004	No
PRDM5		2	2	494	0.004	No
CENPB		1	1	494	0.002	No
HNRNPUL1		1	1	494	0.002	No
MICALL1		1	1	494	0.002	No
TUBGCP6		1	1	494	0.002	No
RIMBP3		4	4	494	0.008	No
PTCHD1		1	1	494	0.002	No
PCSK9		2	2	494	0.004	No
KRR1		1	1	494	0.002	No
SHC2		1	1	494	0.002	No
CTSC		2	2	494	0.004	No
GADL1		3	3	494	0.006	No
CFL1		1	1	494	0.002	No
CETP		2	2	494	0.004	No
KIAA1549L		8	8	494	0.016	No
KCNK18		1	1	494	0.002	No
NPNT		3	2	494	0.004	No
STRIP1		1	1	494	0.002	No
EMILIN2		4	4	494	0.008	No
MYLK2		4	3	494	0.006	No
OBSCN		23	17	494	0.034	No
CIT		2	2	494	0.004	No
ZC3HAV1		3	3	494	0.006	No
ZCCHC3		1	1	494	0.002	No
TRIM5		3	3	494	0.006	No
EMILIN1		2	2	494	0.004	No
SYDE1		2	2	494	0.004	No
CEP43		1	1	494	0.002	Yes
CFTR		2	1	494	0.002	No
RBM48		2	2	494	0.004	No
DCAF8L1		1	1	494	0.002	No
CCDC112		2	2	494	0.004	No
CEACAM7		2	2	494	0.004	No
UNC13C		8	6	494	0.012	No
EIF2AK4		3	3	494	0.006	No
SLAMF8		1	1	494	0.002	No
HES6		1	1	494	0.002	No
CHST12		1	1	494	0.002	No
ETNK1		1	1	494	0.002	Yes
PLEKHN1		1	1	494	0.002	No
TRPV6		1	1	494	0.002	No
KIRREL2		2	2	494	0.004	No
FAM207A		2	2	494	0.004	No
DTNBP1		1	1	494	0.002	No
SMIM21		1	1	494	0.002	No
RNF40		1	1	494	0.002	No
OR6C65		1	1	494	0.002	No
SMPD3		1	1	494	0.002	No
ADGRV1		13	11	494	0.022	No
SAGE1		1	1	494	0.002	No
DDX43		2	2	494	0.004	No
MRPL19		1	1	494	0.002	No
ASIC4		4	4	494	0.008	No
SIGLEC15		1	1	494	0.002	No
OR52B2		1	1	494	0.002	No
SPHK2		1	1	494	0.002	No
NSRP1		1	1	494	0.002	No
ENKD1		2	2	494	0.004	No
ZRANB3		1	1	494	0.002	No
FAM153A		1	1	494	0.002	No
RB1CC1		1	1	494	0.002	No
CUL7		3	1	494	0.002	No
ELAC1		1	1	494	0.002	No
RAD18		4	3	494	0.006	No
CELF4		2	2	494	0.004	No
CPT1C		4	4	494	0.008	No
GRIPAP1		1	1	494	0.002	No
TRIM36		2	2	494	0.004	No
SFI1		2	2	494	0.004	No
GIT2		2	2	494	0.004	No
FEM1A		3	3	494	0.006	No
MYZAP		1	1	494	0.002	No
DELE1		1	1	494	0.002	No
DHTKD1		5	5	494	0.01	No
EFCAB14		1	1	494	0.002	No
NUP58		1	1	494	0.002	No
FBXO30		1	1	494	0.002	No
URB2		3	2	494	0.004	No
PRAG1		3	2	494	0.004	No
KEAP1		4	4	494	0.008	Yes
PIP4P2		1	1	494	0.002	No
FAM186B		4	3	494	0.006	No
HORMAD1		2	2	494	0.004	No
ARMC2		1	1	494	0.002	No
SLC43A1		1	1	494	0.002	No
MELK		1	1	494	0.002	No
PPFIA1		1	1	494	0.002	No
ZNF623		1	1	494	0.002	No
IZUMO2		2	2	494	0.004	No
ELMOD1		1	1	494	0.002	No
CRYBG1		1	1	494	0.002	No
MAML3		1	1	494	0.002	No
AK2		1	1	494	0.002	No
SLC30A10		2	2	494	0.004	No
KBTBD7		5	3	494	0.006	No
AKT1		3	3	494	0.006	Yes
ARHGEF11		2	2	494	0.004	No
KCNK10		2	2	494	0.004	No
C3ORF20		2	1	494	0.002	No
ARMCX2		2	1	494	0.002	No
ERRFI1		1	1	494	0.002	Yes
ARHGAP11A		1	1	494	0.002	No
CDCA7L		1	1	494	0.002	No
ANKRD27		4	3	494	0.006	No
QRICH2		4	2	494	0.004	No
ERCC6-PGBD3		3	3	494	0.006	No
MYCBPAP		1	1	494	0.002	No
RGP1		2	2	494	0.004	No
TKTL2		4	3	494	0.006	No
ARHGEF17		4	2	494	0.004	No
FSCB		3	3	494	0.006	No
ADCY4		2	2	494	0.004	No
TESPA1		1	1	494	0.002	No
HEPH		3	3	494	0.006	No
ELMO1		1	1	494	0.002	No
ZBTB24		1	1	494	0.002	No
PLEKHM1		1	1	494	0.002	No
TMEM192		1	1	494	0.002	No
IHO1		1	1	494	0.002	No
NETO2		1	1	494	0.002	No
ALAS1		3	2	494	0.004	No
IL17RB		1	1	494	0.002	No
NETO1		4	4	494	0.008	No
ALAS2		1	1	494	0.002	No
SIGLEC11		1	1	494	0.002	No
ALCAM		2	2	494	0.004	No
SLC2A13		2	2	494	0.004	No
ALDH1A1		1	1	494	0.002	No
SNTG1		3	3	494	0.006	No
PODN		1	1	494	0.002	No
LCMT2		1	1	494	0.002	No
ZCCHC12		4	3	494	0.006	No
ALDH3A1		1	1	494	0.002	No
CNTNAP1		5	5	494	0.01	No
GINS1		1	1	494	0.002	No
ALDH1B1		2	2	494	0.004	No
PEX3		2	2	494	0.004	No
NDST2		5	5	494	0.01	No
SLC41A1		2	2	494	0.004	No
PROSER2		1	1	494	0.002	No
ENC1		1	1	494	0.002	No
ZEB2		2	2	494	0.004	No
KIAA0753		5	3	494	0.006	No
C2CD2L		4	3	494	0.006	No
FARP2		3	3	494	0.006	No
CCDC18		2	2	494	0.004	No
GCM1		1	1	494	0.002	No
EPM2AIP1		2	2	494	0.004	No
ALDH1A3		1	1	494	0.002	No
SOX6		2	2	494	0.004	No
SNTG2		2	2	494	0.004	No
ZNF823		2	2	494	0.004	No
UGGT1		3	2	494	0.004	No
KCMF1		1	1	494	0.002	No
ABCD2		1	1	494	0.002	No
ENOSF1		1	1	494	0.002	No
CCDC39		3	3	494	0.006	No
KLK15		3	3	494	0.006	No
FSTL5		2	2	494	0.004	No
PDZD9		2	2	494	0.004	No
ITGA8		2	2	494	0.004	No
HAUS7		1	1	494	0.002	No
ITGA10		5	3	494	0.006	No
GAB2		4	4	494	0.008	Yes
PLXNA3		2	2	494	0.004	No
ELP1		1	1	494	0.002	No
CST7		1	1	494	0.002	No
PSMD6		1	1	494	0.002	No
RAB37		2	2	494	0.004	No
MED24		1	1	494	0.002	No
CNMD		2	2	494	0.004	No
LRIG2		3	3	494	0.006	No
WWP2		1	1	494	0.002	No
MMAB		1	1	494	0.002	No
SOX30		2	1	494	0.002	No
TRHR		1	1	494	0.002	No
CBX4		3	2	494	0.004	No
TRIO		7	6	494	0.012	No
CPZ		1	1	494	0.002	No
MAGI2		1	1	494	0.002	No
UBE2C		1	1	494	0.002	No
CCT3		1	1	494	0.002	No
CNTRL		1	1	494	0.002	Yes
ANO3		3	3	494	0.006	No
KIF21B		6	5	494	0.01	No
PDS5B		3	3	494	0.006	Yes
OR10J5		3	3	494	0.006	No
ALDOC		3	3	494	0.006	No
AKR1B1		1	1	494	0.002	No
MYT1L		4	4	494	0.008	No
MON2		3	2	494	0.004	No
TNIK		2	2	494	0.004	No
ALK		2	2	494	0.004	Yes
ALOX12		1	1	494	0.002	No
DGKD		4	4	494	0.008	No
DEPP1		1	1	494	0.002	No
DDO		1	1	494	0.002	No
CEP170		5	3	494	0.006	No
NEUROG3		2	2	494	0.004	No
DGKZ		2	2	494	0.004	No
KIAA0319		5	4	494	0.008	No
RAPGEF4		3	3	494	0.006	No
RALYL		2	2	494	0.004	No
DGKE		1	1	494	0.002	No
CEP350		9	4	494	0.008	No
ADGRG4		6	6	494	0.012	No
CNTN4		2	2	494	0.004	No
CYP4F2		1	1	494	0.002	No
PPFIA3		2	2	494	0.004	No
TMEM115		1	1	494	0.002	No
APOL1		1	1	494	0.002	No
FCHSD2		1	1	494	0.002	No
AREL1		3	2	494	0.004	No
DUSP14		1	1	494	0.002	No
AGPS		1	1	494	0.002	No
SEC24D		1	1	494	0.002	No
CGGBP1		1	1	494	0.002	No
TRIM31		2	2	494	0.004	No
ZC3H11A		1	1	494	0.002	No
TOPBP1		2	2	494	0.004	No
CDC20B		3	3	494	0.006	No
TLK1		5	5	494	0.01	No
TPPP		1	1	494	0.002	No
STMN2		1	1	494	0.002	No
LRRN4		1	1	494	0.002	No
ALOX5		1	1	494	0.002	No
ALOX12B		2	2	494	0.004	Yes
ZHX3		1	1	494	0.002	No
ALOX15		1	1	494	0.002	No
ENDOD1		1	1	494	0.002	No
ZSWIM8		5	5	494	0.01	No
ALPI		1	1	494	0.002	No
NCOA6		4	4	494	0.008	No
LRRC56		1	1	494	0.002	No
BARX2		1	1	494	0.002	No
SETDB1		2	2	494	0.004	Yes
TRIOBP		7	4	494	0.008	No
API5		1	1	494	0.002	No
HSF2BP		1	1	494	0.002	No
CAMK1		3	3	494	0.006	No
BCAS1		1	1	494	0.002	No
TRPC1		1	1	494	0.002	No
POM121		2	2	494	0.004	No
BHLHE40		1	1	494	0.002	No
TRPC3		3	2	494	0.004	No
MAPKAPK5		1	1	494	0.002	No
TRANK1		6	6	494	0.012	No
TBC1D4		2	2	494	0.004	No
TRPC5		1	1	494	0.002	No
SMG7		4	4	494	0.008	No
B4GAT1		1	1	494	0.002	No
TRPC4		2	2	494	0.004	No
TCAP		2	2	494	0.004	No
TRPM2		4	3	494	0.006	No
OSBPL2		1	1	494	0.002	No
TRPC6		2	2	494	0.004	No
CDC14B		2	2	494	0.004	No
RHOBTB1		1	1	494	0.002	No
TMCC1		1	1	494	0.002	No
PDZRN3		5	5	494	0.01	No
UNC13A		2	2	494	0.004	No
MYO16		1	1	494	0.002	No
CT45A5		1	1	494	0.002	No
ALPP		2	2	494	0.004	No
ZBTB39		1	1	494	0.002	No
KDM1A		2	2	494	0.004	No
ALPG		1	1	494	0.002	No
RBM34		1	1	494	0.002	No
PRIMPOL		1	1	494	0.002	No
ALX3		2	2	494	0.004	No
PAQR8		2	1	494	0.002	No
AMBN		1	1	494	0.002	No
SNRNP200		6	6	494	0.012	No
AMBP		1	1	494	0.002	No
PPIL4		1	1	494	0.002	No
PALLD		3	2	494	0.004	No
LGR5		3	2	494	0.004	No
TENT4A		3	3	494	0.006	No
TOX4		2	2	494	0.004	No
DDX46		2	2	494	0.004	No
SLC35D2		1	1	494	0.002	No
THOC5		2	2	494	0.004	No
TELO2		3	3	494	0.006	No
OR2T3		3	3	494	0.006	No
KMO		2	2	494	0.004	No
TECPR2		1	1	494	0.002	No
SNAP91		3	3	494	0.006	No
MADD		1	1	494	0.002	No
CPSF6		2	2	494	0.004	No
SV2B		3	3	494	0.006	No
YARS1		2	1	494	0.002	No
FIG4		1	1	494	0.002	No
PDXK		1	1	494	0.002	No
WASHC5		2	2	494	0.004	No
SAMD4A		2	2	494	0.004	No
PHLPP2		3	2	494	0.004	No
ZNF292		6	6	494	0.012	No
PDZD2		6	6	494	0.012	No
PLPPR4		3	3	494	0.006	No
DEGS1		1	1	494	0.002	No
NUAK1		1	1	494	0.002	No
XPO7		4	4	494	0.008	No
AMD1		1	1	494	0.002	No
AMFR		1	1	494	0.002	No
KDM4B		4	3	494	0.006	No
MAST3		1	1	494	0.002	No
USP33		2	2	494	0.004	No
FBF1		2	2	494	0.004	No
ZNF813		3	3	494	0.006	No
DOP1A		8	4	494	0.008	No
ATCAY		1	1	494	0.002	No
TRPS1		5	3	494	0.006	No
COL27A1		4	4	494	0.008	No
CDK10		1	1	494	0.002	No
ZBED4		1	1	494	0.002	No
PRPF18		1	1	494	0.002	No
ABHD2		2	2	494	0.004	No
WWP1		2	2	494	0.004	Yes
AKR7A2		1	1	494	0.002	No
OR5H15		1	1	494	0.002	No
CASK		1	1	494	0.002	No
TSC1		1	1	494	0.002	Yes
STK16		1	1	494	0.002	No
TSN		1	1	494	0.002	No
IFT27		1	1	494	0.002	No
WDFY3		9	6	494	0.012	No
DAAM1		4	3	494	0.006	No
AMPD1		4	3	494	0.006	No
TRUB2		2	2	494	0.004	No
AMPD2		4	3	494	0.006	No
KHSRP		3	3	494	0.006	No
MAPKBP1		2	2	494	0.004	No
AMPD3		1	1	494	0.002	No
PLCH1		5	5	494	0.01	No
FETUB		1	1	494	0.002	No
KLHDC10		2	2	494	0.004	No
CYFIP2		5	5	494	0.01	No
OR5H14		1	1	494	0.002	No
AMT		1	1	494	0.002	No
AMY1A		2	2	494	0.004	No
AKAP8L		2	2	494	0.004	No
VAX1		1	1	494	0.002	No
TDRKH		1	1	494	0.002	No
TMPRSS13		1	1	494	0.002	No
LILRA1		2	2	494	0.004	No
B3GNT5		1	1	494	0.002	No
LILRA2		1	1	494	0.002	No
LILRA3		2	2	494	0.004	No
TSHR		1	1	494	0.002	Yes
RBPMS		1	1	494	0.002	No
DCAF4L2		5	5	494	0.01	No
STK38L		1	1	494	0.002	No
SPEN		9	6	494	0.012	Yes
FBXO21		2	2	494	0.004	No
GOLGA8A		1	1	494	0.002	No
LY6D		1	1	494	0.002	No
ANG		1	1	494	0.002	No
ANGPT1		1	1	494	0.002	No
TSG101		2	2	494	0.004	No
ANGPT2		1	1	494	0.002	No
CNOT1		4	4	494	0.008	No
ANK1		8	7	494	0.014	No
ANK2		12	7	494	0.014	No
ANK3		5	5	494	0.01	No
TSC2		6	4	494	0.008	Yes
ABCC11		4	3	494	0.006	No
RIPK3		1	1	494	0.002	No
GFUS		3	2	494	0.004	No
DNAJC7		1	1	494	0.002	No
TTC1		1	1	494	0.002	No
ZNF440		1	1	494	0.002	No
TTC4		2	2	494	0.004	No
TTC3		3	3	494	0.006	No
ZNF285		1	1	494	0.002	No
IL21		3	3	494	0.006	No
ANPEP		1	1	494	0.002	No
PARP15		1	1	494	0.002	No
SLC25A6		1	1	494	0.002	No
EIPR1		1	1	494	0.002	No
IL24		3	3	494	0.006	No
SHANK3		1	1	494	0.002	No
SPINK5		1	1	494	0.002	No
KIF2C		2	2	494	0.004	No
SHISAL1		2	2	494	0.004	No
LILRB4		1	1	494	0.002	No
TUB		2	2	494	0.004	No
TUBA4A		1	1	494	0.002	No
TUBA3C		4	4	494	0.008	No
GLIPR1		1	1	494	0.002	No
FAM81B		2	2	494	0.004	No
AP3M1		2	2	494	0.004	No
ZNF491		1	1	494	0.002	No
ZNF441		1	1	494	0.002	No
SEC22A		1	1	494	0.002	No
TTF1		3	3	494	0.006	No
TTN		83	54	494	0.109	No
TTK		2	2	494	0.004	No
TRIM9		2	2	494	0.004	No
TLK2		1	1	494	0.002	No
OR2T27		1	1	494	0.002	No
ATF7		1	1	494	0.002	No
SNRNP27		1	1	494	0.002	No
TUFT1		1	1	494	0.002	No
TULP2		2	2	494	0.004	No
L3MBTL4		2	2	494	0.004	No
UBLCP1		3	3	494	0.006	No
FAM111A		2	2	494	0.004	No
TUFM		1	1	494	0.002	No
TUBG1		1	1	494	0.002	No
ZNF567		2	2	494	0.004	No
TYK2		2	2	494	0.004	Yes
TXNRD1		4	3	494	0.006	No
TYR		2	2	494	0.004	No
TYMS		1	1	494	0.002	No
ACOT12		1	1	494	0.002	No
GPR150		1	1	494	0.002	No
HIRA		1	1	494	0.002	Yes
TNFRSF4		2	2	494	0.004	No
VSTM2A		2	2	494	0.004	No
TTLL9		1	1	494	0.002	No
DUSP21		1	1	494	0.002	No
IL4I1		1	1	494	0.002	No
ZNF563		1	1	494	0.002	No
IGFN1		2	2	494	0.004	No
CBLL2		1	1	494	0.002	No
TNN		4	4	494	0.008	No
CHTF18		2	2	494	0.004	No
CNTNAP3B		2	1	494	0.002	No
ZNF335		1	1	494	0.002	No
CIDEC		1	1	494	0.002	No
GALNT11		2	2	494	0.004	No
UBQLN3		1	1	494	0.002	No
IL21R		2	2	494	0.004	Yes
IL22		1	1	494	0.002	No
DEF6		1	1	494	0.002	No
ITSN2		2	2	494	0.004	No
TMEM67		1	1	494	0.002	No
STEEP1		2	2	494	0.004	No
PCIF1		1	1	494	0.002	No
ITPK1		1	1	494	0.002	No
ANKEF1		1	1	494	0.002	No
XPNPEP3		1	1	494	0.002	No
ITPKB		1	1	494	0.002	No
CHP2		1	1	494	0.002	No
ITPR1		4	3	494	0.006	No
ITPR2		8	8	494	0.016	No
NOMO3		2	2	494	0.004	No
GPR153		2	2	494	0.004	No
ITIH4		2	2	494	0.004	No
ITK		3	3	494	0.006	Yes
STT3A		2	2	494	0.004	No
GEMIN4		2	2	494	0.004	No
KANSL1L		4	4	494	0.008	No
GPSM3		1	1	494	0.002	No
SVIP		1	1	494	0.002	No
DMRTC2		2	2	494	0.004	No
JAK1		4	4	494	0.008	Yes
PPRC1		4	3	494	0.006	No
JAK2		2	2	494	0.004	Yes
JAK3		1	1	494	0.002	Yes
FAM217B		2	2	494	0.004	No
ERC1		3	3	494	0.006	Yes
EXPH5		1	1	494	0.002	No
TRIM35		1	1	494	0.002	No
ITPR3		4	3	494	0.006	No
IVD		2	2	494	0.004	No
JAG2		4	4	494	0.008	No
AVL9		1	1	494	0.002	No
ANO7		2	2	494	0.004	No
ARHGAP26		1	1	494	0.002	Yes
JUND		2	2	494	0.004	No
TTLL5		3	3	494	0.006	No
JUP		1	1	494	0.002	No
SIPA1L3		5	5	494	0.01	No
LRIG3		4	4	494	0.008	Yes
CDK19		1	1	494	0.002	No
PEDS1-UBE2V1		1	1	494	0.002	No
PNPLA8		1	1	494	0.002	No
TRAPPC6B		2	2	494	0.004	No
JARID2		3	3	494	0.006	Yes
PLB1		2	2	494	0.004	No
ZNF423		3	3	494	0.006	No
ZC3H13		7	7	494	0.014	No
KERA		1	1	494	0.002	No
DNAJB4		2	2	494	0.004	No
ARHGEF4		1	1	494	0.002	No
DIDO1		5	5	494	0.01	No
ESM1		2	2	494	0.004	No
ADAM30		1	1	494	0.002	No
ADAM29		8	8	494	0.016	No
CLSPN		1	1	494	0.002	No
KCNA2		1	1	494	0.002	No
SDR9C7		1	1	494	0.002	No
KCNA3		5	4	494	0.008	No
ZNF609		4	3	494	0.006	No
KCNA4		2	2	494	0.004	No
GGA2		2	1	494	0.002	No
ACSM2A		2	1	494	0.002	No
WAPL		2	2	494	0.004	No
SETX		4	2	494	0.004	No
LRRC75B		1	1	494	0.002	No
EMC1		1	1	494	0.002	No
SLC45A1		2	2	494	0.004	No
CAND2		4	4	494	0.008	No
DNAAF1		4	1	494	0.002	No
ANOS1		5	5	494	0.01	No
KARS1		2	2	494	0.004	No
KCNA1		1	1	494	0.002	No
SPACA9		1	1	494	0.002	No
VWC2		1	1	494	0.002	No
ADAMTS13		3	3	494	0.006	No
ADAMTS5		2	2	494	0.004	No
ADAMTS8		2	2	494	0.004	No
PRSS23		2	2	494	0.004	No
SLC25A35		1	1	494	0.002	No
KIF13A		7	6	494	0.012	No
VWA8		5	3	494	0.006	No
NEUROD6		3	3	494	0.006	No
NUP210L		4	3	494	0.006	No
ZNF791		1	1	494	0.002	No
PRDM16		4	4	494	0.008	Yes
PRDM14		2	2	494	0.004	Yes
PRDM15		1	1	494	0.002	No
FIGNL1		2	2	494	0.004	No
CMTR1		1	1	494	0.002	No
ZNF709		1	1	494	0.002	No
KCNC4		2	2	494	0.004	No
HECW1		2	2	494	0.004	No
UHRF1BP1L		3	2	494	0.004	No
SWAP70		1	1	494	0.002	No
MYCBP2		9	8	494	0.016	No
KCNA5		3	3	494	0.006	No
PTPN21		3	2	494	0.004	No
KCNA6		1	1	494	0.002	No
KCNA7		3	3	494	0.006	No
KCNA10		1	1	494	0.002	No
KCNB1		3	3	494	0.006	No
KCNC1		3	3	494	0.006	No
MRPL11		1	1	494	0.002	No
CCDC63		1	1	494	0.002	No
GCNA		3	3	494	0.006	No
ZNF454		1	1	494	0.002	No
KCNJ4		2	2	494	0.004	No
MYO18A		3	1	494	0.002	Yes
ANKDD1A		3	3	494	0.006	No
SCYL2		3	3	494	0.006	No
RUFY2		1	1	494	0.002	No
RBPMS2		3	3	494	0.006	No
KCNJ2		2	2	494	0.004	No
RABL6		1	1	494	0.002	No
RHBDF2		2	1	494	0.002	No
TMED6		1	1	494	0.002	No
KANSL3		1	1	494	0.002	No
HECTD3		2	2	494	0.004	No
YEATS2		4	4	494	0.008	No
TMEM145		1	1	494	0.002	No
PRR19		1	1	494	0.002	No
TRMU		1	1	494	0.002	No
ARHGAP10		2	2	494	0.004	No
C10ORF99		2	2	494	0.004	No
KCND2		1	1	494	0.002	No
KCND3		4	4	494	0.008	No
DYNC2H1		1	1	494	0.002	No
TMEM179B		1	1	494	0.002	No
KCNF1		2	2	494	0.004	No
FAM111B		1	1	494	0.002	No
KCNG1		3	3	494	0.006	No
KCNH1		2	2	494	0.004	No
KCNH2		1	1	494	0.002	No
SLC26A6		1	1	494	0.002	No
GALNT18		1	1	494	0.002	No
KCNJ14		2	1	494	0.002	No
TIFA		1	1	494	0.002	No
AK7		2	2	494	0.004	No
WNT4		1	1	494	0.002	No
LUC7L		1	1	494	0.002	No
CYTL1		2	2	494	0.004	No
FRMD4A		1	1	494	0.002	No
PACS1		2	2	494	0.004	No
CHD3		5	5	494	0.01	No
RBM22		1	1	494	0.002	No
CHD2		4	4	494	0.008	Yes
CHD1		8	7	494	0.014	No
HAO1		2	2	494	0.004	No
CHAT		4	4	494	0.008	No
EFCAB1		1	1	494	0.002	No
RCBTB2		1	1	494	0.002	No
IARS2		1	1	494	0.002	No
CHAD		1	1	494	0.002	No
VAC14		3	2	494	0.004	No
PANK3		1	1	494	0.002	No
KCNJ5		2	2	494	0.004	Yes
MAP7D3		2	2	494	0.004	No
KCNJ6		1	1	494	0.002	No
MCPH1		1	1	494	0.002	No
KCNJ8		1	1	494	0.002	No
KCNJ10		2	2	494	0.004	No
TIMM50		1	1	494	0.002	No
KCNJ11		1	1	494	0.002	No
KCNJ12		2	2	494	0.004	No
CHD4		7	7	494	0.014	Yes
KCNN1		3	3	494	0.006	No
KCNN2		1	1	494	0.002	No
KCNN3		1	1	494	0.002	No
CHM		4	4	494	0.008	No
TMED7-TICAM2		2	1	494	0.002	No
NLRX1		2	1	494	0.002	No
CHIT1		1	1	494	0.002	No
VEPH1		2	2	494	0.004	No
CHI3L2		1	1	494	0.002	No
FASTKD1		1	1	494	0.002	No
CHGB		1	1	494	0.002	No
CHGA		1	1	494	0.002	No
FRK		2	2	494	0.004	No
SMC6		2	2	494	0.004	No
CHEK1		1	1	494	0.002	Yes
VTCN1		1	1	494	0.002	Yes
KCNJ16		1	1	494	0.002	No
PRUNE2		3	1	494	0.002	No
HEATR4		1	1	494	0.002	No
ZSCAN1		2	2	494	0.004	No
KCNK1		1	1	494	0.002	No
KCNK2		3	3	494	0.006	No
KCNMA1		1	1	494	0.002	No
CCDC60		3	3	494	0.006	No
KCNS3		1	1	494	0.002	No
KDR		8	5	494	0.01	Yes
CHRM4		2	2	494	0.004	No
CHRM3		1	1	494	0.002	No
LYST		6	5	494	0.01	No
OR10P1		2	2	494	0.004	No
CERS3		1	1	494	0.002	No
NEIL1		1	1	494	0.002	No
PPP1R3B		2	2	494	0.004	No
CHRM2		2	2	494	0.004	No
HSPBAP1		1	1	494	0.002	No
TERF2IP		1	1	494	0.002	No
DHX40		2	2	494	0.004	No
ICE2		1	1	494	0.002	No
ZNF547		1	1	494	0.002	No
PARP8		2	2	494	0.004	No
KCNQ1		2	2	494	0.004	No
KCNQ2		2	2	494	0.004	No
KCNQ3		3	3	494	0.006	No
KCNS1		1	1	494	0.002	No
KCNS2		1	1	494	0.002	No
SHOC1		1	1	494	0.002	No
KIAA1958		1	1	494	0.002	No
CHRNB4		1	1	494	0.002	No
CHRNB2		1	1	494	0.002	No
GAL3ST4		2	2	494	0.004	No
C5ORF51		2	2	494	0.004	No
MANEA		1	1	494	0.002	No
YRDC		1	1	494	0.002	No
ZC2HC1C		1	1	494	0.002	No
CHRNA7		1	1	494	0.002	No
GALNT12		2	2	494	0.004	No
HIPK4		1	1	494	0.002	No
CHRNA4		2	2	494	0.004	No
SENP5		1	1	494	0.002	No
ZNF560		2	1	494	0.002	No
CHRNA2		1	1	494	0.002	No
ZYG11B		1	1	494	0.002	No
CHRNA1		1	1	494	0.002	No
CHRM5		1	1	494	0.002	No
TMEM190		1	1	494	0.002	No
KHK		1	1	494	0.002	No
KIF2A		1	1	494	0.002	No
KIF3C		1	1	494	0.002	No
KIF5A		1	1	494	0.002	No
KIF5B		1	1	494	0.002	Yes
SLC5A8		2	2	494	0.004	No
REEP1		2	2	494	0.004	No
ZNF841		2	2	494	0.004	No
ZNF615		3	3	494	0.006	No
RAPH1		4	3	494	0.006	No
SLC36A3		1	1	494	0.002	No
FOXP2		2	2	494	0.004	No
CIRBP		1	1	494	0.002	No
CKB		1	1	494	0.002	No
FRG1		1	1	494	0.002	No
RTL10		2	2	494	0.004	No
ZDHHC14		3	3	494	0.006	No
CHUK		1	1	494	0.002	No
CHRNG		3	2	494	0.004	No
CHRNE		1	1	494	0.002	No
CHRND		1	1	494	0.002	No
MTOR		4	2	494	0.004	Yes
SIGLECL1		1	1	494	0.002	No
CPA5		1	1	494	0.002	No
KLK9		2	2	494	0.004	No
EMC10		1	1	494	0.002	No
NBEAL1		4	3	494	0.006	No
LRP5L		1	1	494	0.002	No
IRX4		1	1	494	0.002	No
AK3		1	1	494	0.002	No
ASAP1		3	3	494	0.006	No
HP1BP3		1	1	494	0.002	No
TSTD2		2	2	494	0.004	No
OR2V2		1	1	494	0.002	No
FSHR		2	2	494	0.004	No
CKMT2		1	1	494	0.002	No
CENPI		1	1	494	0.002	No
DDX60L		2	2	494	0.004	No
ZNF597		1	1	494	0.002	No
CKMT1B		1	1	494	0.002	No
BICDL2		1	1	494	0.002	No
IZUMO1		2	2	494	0.004	No
MAMSTR		1	1	494	0.002	No
TPRX1		1	1	494	0.002	No
TMEM237		1	1	494	0.002	No
ZNF782		2	2	494	0.004	No
COPS7A		1	1	494	0.002	No
KIR3DX1		2	2	494	0.004	No
RTN4R		1	1	494	0.002	No
LYPD5		1	1	494	0.002	No
CCDC157		2	2	494	0.004	No
SYT11		2	2	494	0.004	No
MLC1		2	2	494	0.004	No
OR4C12		2	2	494	0.004	No
OR4C13		3	3	494	0.006	No
M1AP		2	2	494	0.004	No
TMEM255B		2	2	494	0.004	No
CLCNKA		1	1	494	0.002	No
CLCN7		1	1	494	0.002	No
ATP11B		2	1	494	0.002	No
WHRN		1	1	494	0.002	No
CLCN6		2	2	494	0.004	No
ABHD14A		2	2	494	0.004	No
CLCN5		1	1	494	0.002	No
CLCN4		1	1	494	0.002	No
PMPCA		3	2	494	0.004	No
CLCN3		2	2	494	0.004	No
PRKD2		2	2	494	0.004	No
CLCN2		2	2	494	0.004	No
ACSBG1		2	2	494	0.004	No
CLCN1		1	1	494	0.002	No
RASSF8		1	1	494	0.002	No
DUS3L		4	4	494	0.008	No
DDX60		4	4	494	0.008	No
CLCA1		1	1	494	0.002	No
ITLN1		2	2	494	0.004	No
KIF21A		3	3	494	0.006	No
NLRC5		3	3	494	0.006	No
CARMIL1		2	2	494	0.004	No
ARNTL2		3	3	494	0.006	No
ANTXR1		1	1	494	0.002	No
MRPL3		1	1	494	0.002	No
C19ORF44		3	3	494	0.006	No
ZNF280C		1	1	494	0.002	No
KIAA1109		5	4	494	0.008	No
CA10		1	1	494	0.002	No
PPP1R9A		2	2	494	0.004	No
ASCC2		4	4	494	0.008	No
GTF2IRD2		1	1	494	0.002	No
NBEAL2		3	1	494	0.002	No
FBXO28		1	1	494	0.002	No
RABGAP1L		1	1	494	0.002	No
CLK3		3	3	494	0.006	No
ZC3H4		5	3	494	0.006	No
LETMD1		1	1	494	0.002	No
CLK1		2	2	494	0.004	No
SULF1		3	3	494	0.006	No
XPO6		4	3	494	0.006	No
CLIC2		2	2	494	0.004	No
PRRC2C		1	1	494	0.002	No
DCAF13		1	1	494	0.002	No
MXRA5		10	10	494	0.02	No
G3BP2		4	4	494	0.008	No
DENND4B		2	2	494	0.004	No
ARID5B		4	4	494	0.008	Yes
OTUB1		1	1	494	0.002	No
NEPRO		1	1	494	0.002	No
VPS50		4	4	494	0.008	No
CLCNKB		4	4	494	0.008	No
TRUB1		1	1	494	0.002	No
LPCAT4		2	2	494	0.004	No
MRC2		3	3	494	0.006	No
POLG2		1	1	494	0.002	No
SDR39U1		1	1	494	0.002	No
KLHL21		1	1	494	0.002	No
SEC63		2	2	494	0.004	No
XAB2		4	3	494	0.006	No
SV2A		4	4	494	0.008	No
HPS5		3	3	494	0.006	No
KIF16B		9	7	494	0.014	No
SRGAP3		1	1	494	0.002	No
MTMR8		1	1	494	0.002	No
MKX		1	1	494	0.002	No
RNF139		3	3	494	0.006	No
OLFML3		1	1	494	0.002	No
AP5Z1		4	2	494	0.004	No
DOCK10		6	5	494	0.01	No
RBM19		2	2	494	0.004	No
EMSY		1	1	494	0.002	Yes
RNASEH2C		1	1	494	0.002	No
SGSM2		1	1	494	0.002	No
RNF24		1	1	494	0.002	No
TASP1		1	1	494	0.002	No
MFF		2	1	494	0.002	No
MINDY4		3	3	494	0.006	No
PARM1		1	1	494	0.002	No
CHD6		9	7	494	0.014	No
ZNF831		4	4	494	0.008	No
METTL7A		1	1	494	0.002	No
ABTB2		1	1	494	0.002	No
OR5F1		2	2	494	0.004	No
PRTFDC1		2	2	494	0.004	No
SEC16A		2	2	494	0.004	No
NT5M		1	1	494	0.002	No
TRMT1		1	1	494	0.002	No
STAP2		1	1	494	0.002	No
SMYD2		2	2	494	0.004	No
SMPD4		1	1	494	0.002	No
ATP2C2		1	1	494	0.002	No
AMBRA1		3	2	494	0.004	No
TMEM164		1	1	494	0.002	No
C20ORF85		1	1	494	0.002	No
TMCC2		3	3	494	0.006	No
POLI		1	1	494	0.002	No
ARHGAP44		2	2	494	0.004	No
POMGNT1		1	1	494	0.002	No
MEPE		1	1	494	0.002	No
NCAPD2		2	1	494	0.002	No
KLK8		1	1	494	0.002	No
LHX9		2	2	494	0.004	No
ARNT2		2	2	494	0.004	No
ZCCHC7		2	2	494	0.004	No
ZNF407		5	3	494	0.006	No
ZNF763		2	2	494	0.004	No
TNFSF11		1	1	494	0.002	No
HELZ		2	2	494	0.004	No
TECPR1		2	2	494	0.004	No
ZNF345		2	2	494	0.004	No
TMEM225		1	1	494	0.002	No
OR8D4		1	1	494	0.002	No
BRMS1		1	1	494	0.002	No
CENATAC		1	1	494	0.002	No
RGMA		1	1	494	0.002	No
WDR93		1	1	494	0.002	No
ANXA2		2	2	494	0.004	No
SHD		1	1	494	0.002	No
PAN2		3	3	494	0.006	No
SYBU		1	1	494	0.002	No
HDX		1	1	494	0.002	No
ZBTB5		1	1	494	0.002	No
ANXA4		2	2	494	0.004	No
IQSEC1		1	1	494	0.002	No
PLPBP		1	1	494	0.002	No
CHD7		5	5	494	0.01	No
SLC49A3		1	1	494	0.002	No
ANXA5		1	1	494	0.002	No
ZBTB40		1	1	494	0.002	No
FZD10		2	2	494	0.004	No
DEPDC1		4	4	494	0.008	No
KIF14		1	1	494	0.002	No
AKAP13		5	2	494	0.004	No
JOSD1		2	1	494	0.002	No
IRAK3		4	4	494	0.008	No
POLR1B		3	3	494	0.006	No
AKAP10		1	1	494	0.002	No
MFN2		3	3	494	0.006	No
AKAP11		2	2	494	0.004	No
BACE2		2	2	494	0.004	No
TXN2		1	1	494	0.002	No
FBXL2		1	1	494	0.002	No
PLPP1		1	1	494	0.002	No
XYLB		1	1	494	0.002	No
PROKR2		4	4	494	0.008	No
TMEM184B		1	1	494	0.002	No
OFCC1		2	2	494	0.004	No
DLEC1		2	2	494	0.004	No
EXOG		1	1	494	0.002	No
OR4Q3		1	1	494	0.002	No
ZIM3		1	1	494	0.002	No
OSCAR		1	1	494	0.002	No
ARIH1		1	1	494	0.002	No
SEH1L		2	2	494	0.004	No
DMBX1		2	2	494	0.004	No
NAT8L		1	1	494	0.002	No
TPSG1		1	1	494	0.002	No
LRRC66		5	5	494	0.01	No
FLVCR2		1	1	494	0.002	No
GBP4		2	2	494	0.004	No
ZNF93		1	1	494	0.002	No
GBP5		1	1	494	0.002	No
MTERF4		2	2	494	0.004	No
ANXA11		1	1	494	0.002	No
HDHD3		1	1	494	0.002	No
NAA16		1	1	494	0.002	No
AOAH		1	1	494	0.002	No
TOE1		2	2	494	0.004	No
AOC2		1	1	494	0.002	No
BTBD2		2	1	494	0.002	No
PCP2		2	2	494	0.004	No
TANGO6		1	1	494	0.002	No
SPANXN5		1	1	494	0.002	No
AOX1		2	2	494	0.004	No
SLC25A12		2	2	494	0.004	No
APAF1		2	2	494	0.004	No
FAM193A		3	3	494	0.006	No
P2RY14		2	2	494	0.004	No
RDH16		1	1	494	0.002	No
STOX2		3	3	494	0.006	No
PRDM8		1	1	494	0.002	No
DCLRE1A		2	2	494	0.004	No
PRDM9		5	5	494	0.01	No
ARHGAP25		2	2	494	0.004	No
GOLGA5		2	2	494	0.004	Yes
NIPBL		7	6	494	0.012	No
METTL25		1	1	494	0.002	No
COG4		1	1	494	0.002	No
SETD3		1	1	494	0.002	Yes
PDE8B		1	1	494	0.002	No
HS3ST3B1		1	1	494	0.002	No
ASMTL		1	1	494	0.002	Yes
CDK13		3	3	494	0.006	No
HECTD1		4	2	494	0.004	No
SULT4A1		1	1	494	0.002	No
MGAT4C		2	2	494	0.004	No
LUZP2		2	2	494	0.004	No
TRIML1		3	3	494	0.006	No
APBA1		4	3	494	0.006	No
FCRL1		3	3	494	0.006	No
APBA2		3	3	494	0.006	No
APBB1		2	2	494	0.004	No
BBX		2	2	494	0.004	No
FCRL3		2	2	494	0.004	No
APBB2		4	4	494	0.008	No
INTS8		2	1	494	0.002	No
PRDM10		1	1	494	0.002	No
APC		10	10	494	0.02	Yes
NLRP2		2	2	494	0.004	No
TCTN1		1	1	494	0.002	No
TBC1D3C		1	1	494	0.002	No
CERS4		1	1	494	0.002	No
BCAS4		1	1	494	0.002	No
ADIPOR2		1	1	494	0.002	No
APEH		2	2	494	0.004	No
USO1		1	1	494	0.002	No
PGBD5		1	1	494	0.002	Yes
MAGEC1		3	3	494	0.006	No
ZNF416		1	1	494	0.002	No
BIRC2		1	1	494	0.002	No
PLPP3		1	1	494	0.002	No
FAM118B		2	1	494	0.002	No
GFPT2		2	2	494	0.004	No
ZNF692		3	2	494	0.004	No
RIC3		1	1	494	0.002	No
CADPS		5	4	494	0.008	No
USP48		3	3	494	0.006	No
USP3		1	1	494	0.002	No
MVP		2	1	494	0.002	No
BAMBI		1	1	494	0.002	No
TYRO3		1	1	494	0.002	Yes
SKAP1		1	1	494	0.002	No
SLC23A2		1	1	494	0.002	No
DNAH17		14	12	494	0.024	No
TTLL1		1	1	494	0.002	No
SNX31		3	3	494	0.006	No
CCDC158		1	1	494	0.002	No
TULP4		2	2	494	0.004	No
LINC02903		1	1	494	0.002	No
BCL6B		1	1	494	0.002	No
GNG2		1	1	494	0.002	No
SLC12A9		3	3	494	0.006	No
BIRC5		2	2	494	0.004	No
DDX27		4	4	494	0.008	No
COQ8A		3	3	494	0.006	No
FAM184A		1	1	494	0.002	No
APLP1		5	4	494	0.008	No
PRPF40A		2	2	494	0.004	No
EFL1		1	1	494	0.002	No
APLP2		2	2	494	0.004	No
DENND4C		1	1	494	0.002	No
NPLOC4		2	2	494	0.004	No
KIF15		1	1	494	0.002	No
FAT4		15	9	494	0.018	Yes
URGCP		4	4	494	0.008	No
APOA4		1	1	494	0.002	No
CCDC121		1	1	494	0.002	No
APOB		10	9	494	0.018	No
TP63		3	3	494	0.006	Yes
APOBEC1		3	3	494	0.006	No
USP15		4	4	494	0.008	No
MFN1		3	2	494	0.004	No
GPATCH2L		1	1	494	0.002	No
ADAMTS9		4	4	494	0.008	No
PCDHGB4		1	1	494	0.002	No
NUP153		2	2	494	0.004	No
ZRSR2P1		2	2	494	0.004	No
NR1I3		2	2	494	0.004	No
TNFAIP8		1	1	494	0.002	No
AKR1C3		1	1	494	0.002	No
NR1D2		2	2	494	0.004	No
KCNK5		3	3	494	0.006	No
CCDC148		2	2	494	0.004	No
DCHS1		4	4	494	0.008	No
CCS		1	1	494	0.002	No
PTCH2		5	5	494	0.01	No
NPIPB15		1	1	494	0.002	No
SPRED2		1	1	494	0.002	No
NPIPB4		1	1	494	0.002	No
SAMM50		1	1	494	0.002	No
APOC1		1	1	494	0.002	No
NBPF1		6	5	494	0.01	No
PAOX		1	1	494	0.002	No
GALNT14		2	2	494	0.004	No
UNC93A		1	1	494	0.002	No
IWS1		3	3	494	0.006	No
SLC30A6		1	1	494	0.002	No
NDNF		2	2	494	0.004	No
APOE		3	2	494	0.004	No
MED12		6	6	494	0.012	Yes
OASL		2	2	494	0.004	No
MED13		7	7	494	0.014	No
U2AF1		1	1	494	0.002	Yes
TNFSF15		1	1	494	0.002	No
TYRP1		1	1	494	0.002	No
THRAP3		2	2	494	0.004	No
LIMS2		1	1	494	0.002	No
SH3TC2		3	3	494	0.006	No
AOC3		1	1	494	0.002	No
VSTM4		1	1	494	0.002	No
WDR6		3	2	494	0.004	No
DOP1B		2	2	494	0.004	No
NUMB		1	1	494	0.002	No
TREH		1	1	494	0.002	No
MAP4K1		1	1	494	0.002	No
HNRNPDL		1	1	494	0.002	No
MAP4K5		1	1	494	0.002	No
DDX3Y		2	2	494	0.004	No
PDE5A		1	1	494	0.002	No
REC8		1	1	494	0.002	No
STAB1		6	2	494	0.004	No
EFR3A		2	1	494	0.002	No
RTF1		1	1	494	0.002	No
RBM46		1	1	494	0.002	No
CRPPA		1	1	494	0.002	No
CLEC4F		3	3	494	0.006	No
TPRG1L		1	1	494	0.002	No
APRT		1	1	494	0.002	No
KLK3		4	4	494	0.008	No
ZIC5		1	1	494	0.002	No
SNX13		2	2	494	0.004	No
FASLG		1	1	494	0.002	No
MAPK8IP3		4	4	494	0.008	No
SHROOM2		1	1	494	0.002	No
GGA3		1	1	494	0.002	No
RHPN2		1	1	494	0.002	No
AQP1		1	1	494	0.002	No
MPRIP		2	2	494	0.004	No
AQP2		1	1	494	0.002	No
NUP205		3	3	494	0.006	No
SLC22A16		1	1	494	0.002	No
NCOA1		1	1	494	0.002	Yes
NISCH		1	1	494	0.002	No
UBA7		2	2	494	0.004	No
CHRD		1	1	494	0.002	No
UBA1		2	2	494	0.004	No
ABCB11		3	3	494	0.006	No
CELF3		1	1	494	0.002	No
NAT2		1	1	494	0.002	No
EIF3B		2	2	494	0.004	No
SERPINA3		2	2	494	0.004	No
EIF3C		1	1	494	0.002	No
CEP250		7	4	494	0.008	No
ZBTB34		2	2	494	0.004	No
AADAC		1	1	494	0.002	No
UBE2L3		1	1	494	0.002	No
IRS2		1	1	494	0.002	Yes
WBP4		1	1	494	0.002	No
RGS7		1	1	494	0.002	No
KCNE2		1	1	494	0.002	No
AARS1		1	1	494	0.002	No
RGS12		1	1	494	0.002	No
ABCB8		1	1	494	0.002	No
RHAG		1	1	494	0.002	No
EIF3D		1	1	494	0.002	No
WIF1		2	2	494	0.004	Yes
ABAT		1	1	494	0.002	No
RGS16		2	2	494	0.004	No
UBE2V1		1	1	494	0.002	No
EIF3F		2	1	494	0.002	No
ABCA1		6	5	494	0.01	No
PASK		3	3	494	0.006	Yes
RGL1		1	1	494	0.002	No
LRRIQ3		6	6	494	0.012	No
ERICH3		8	8	494	0.016	No
SLC12A6		2	2	494	0.004	No
TYW3		1	1	494	0.002	No
AQP4		1	1	494	0.002	No
AQP5		1	1	494	0.002	No
AQP6		1	1	494	0.002	No
TTLL12		2	2	494	0.004	No
GPD1L		1	1	494	0.002	No
AQP9		2	2	494	0.004	No
AR		2	2	494	0.004	Yes
ABCC6		2	2	494	0.004	No
ZCCHC14		4	4	494	0.008	No
ARAF		1	1	494	0.002	Yes
LPIN1		4	4	494	0.008	No
SEPTIN8		1	1	494	0.002	No
ALDH4A1		1	1	494	0.002	No
ANXA10		1	1	494	0.002	No
SUPT16H		2	2	494	0.004	No
UBE2I		1	1	494	0.002	No
DMTF1		3	3	494	0.006	No
TNKS		3	3	494	0.006	No
PPP4R1		4	4	494	0.008	No
ABCA2		1	1	494	0.002	No
ABCA3		4	3	494	0.006	No
ABCB7		1	1	494	0.002	No
RHO		1	1	494	0.002	No
ABCF1		2	2	494	0.004	No
ABCA4		4	4	494	0.008	No
UBTF		3	3	494	0.006	No
SLC4A4		2	2	494	0.004	No
ERLIN2		3	1	494	0.002	No
ABL1		4	3	494	0.006	Yes
GRK1		1	1	494	0.002	No
UBP1		1	1	494	0.002	No
EIF4G3		6	5	494	0.01	No
AOC1		1	1	494	0.002	No
BECN1		1	1	494	0.002	No
RIT1		1	1	494	0.002	Yes
STX16		3	1	494	0.002	No
ABR		2	2	494	0.004	No
RING1		2	2	494	0.004	No
ZC3H3		1	1	494	0.002	No
ASB17		1	1	494	0.002	No
BTNL9		1	1	494	0.002	No
SSPOP		4	4	494	0.008	No
FCHO1		2	1	494	0.002	No
ARCN1		1	1	494	0.002	No
ARF1		1	1	494	0.002	No
ZIC4		3	3	494	0.006	No
STON2		2	1	494	0.002	No
ZZEF1		8	5	494	0.01	No
ANKLE2		4	2	494	0.004	No
PRAM1		1	1	494	0.002	No
B4GALNT4		4	3	494	0.006	No
LRCH1		2	2	494	0.004	No
ARL6		1	1	494	0.002	No
PSIP1		1	1	494	0.002	Yes
USP44		1	1	494	0.002	No
ACAA1		2	2	494	0.004	No
WDHD1		3	2	494	0.004	No
ACACA		6	5	494	0.01	No
ACACB		2	2	494	0.004	No
UCP3		1	1	494	0.002	No
MARCO		2	2	494	0.004	No
ACADS		2	2	494	0.004	No
STRAP		2	1	494	0.002	No
ACADSB		2	2	494	0.004	No
UFD1		1	1	494	0.002	No
ACADVL		1	1	494	0.002	No
SCGB1A1		1	1	494	0.002	No
KRT37		2	2	494	0.004	No
ADAMTS7		1	1	494	0.002	No
OR9K2		1	1	494	0.002	No
ACAT1		2	2	494	0.004	No
KRT36		2	2	494	0.004	No
TTLL13P		1	1	494	0.002	No
ACAT2		1	1	494	0.002	No
UGDH		1	1	494	0.002	No
KRT38		1	1	494	0.002	No
ADAMTS6		2	2	494	0.004	No
TBC1D9		1	1	494	0.002	No
TSPAN11		1	1	494	0.002	No
ARG1		1	1	494	0.002	No
UCP1		1	1	494	0.002	No
ARG2		1	1	494	0.002	No
RHOA		2	2	494	0.004	Yes
RHOB		1	1	494	0.002	No
RHOC		2	2	494	0.004	No
CIC		1	1	494	0.002	Yes
NCDN		1	1	494	0.002	No
RLF		2	2	494	0.004	No
BAZ1A		3	3	494	0.006	No
RLBP1		2	2	494	0.004	No
LZTS1		1	1	494	0.002	No
ASIC2		2	2	494	0.004	No
ASIC1		1	1	494	0.002	No
AMER1		1	1	494	0.002	Yes
ACHE		1	1	494	0.002	No
UGT2B4		1	1	494	0.002	No
CASTOR3		1	1	494	0.002	No
UGT2B10		5	3	494	0.006	No
GALNT4		1	1	494	0.002	No
ACLY		2	1	494	0.002	No
UGT2B7		3	3	494	0.006	No
DGAT1		1	1	494	0.002	No
ACO1		2	2	494	0.004	No
UGT2B17		1	1	494	0.002	No
CDC37		3	2	494	0.004	No
ACR		1	1	494	0.002	No
UGT2B15		3	3	494	0.006	No
CDC23		2	1	494	0.002	No
S1PR4		2	2	494	0.004	No
IL1RAPL1		1	1	494	0.002	No
CLASP2		5	5	494	0.01	No
ARHGAP1		1	1	494	0.002	No
POGZ		3	3	494	0.006	No
TMEM59L		1	1	494	0.002	No
HYAL2		2	1	494	0.002	No
COLGALT2		1	1	494	0.002	No
RAD54B		4	4	494	0.008	No
ARHGAP5		4	4	494	0.008	No
ARHGAP6		1	1	494	0.002	No
UGP2		1	1	494	0.002	No
PLXND1		4	4	494	0.008	No
ARHGDIA		1	1	494	0.002	No
ARHGDIB		1	1	494	0.002	No
RBMXL1		1	1	494	0.002	No
DIXDC1		1	1	494	0.002	No
LRRIQ1		2	2	494	0.004	No
ATP10B		6	6	494	0.012	No
WDR75		1	1	494	0.002	No
TNKS1BP1		4	3	494	0.006	No
ANKRD30BL		1	1	494	0.002	No
RAB3GAP2		1	1	494	0.002	No
CIPC		1	1	494	0.002	No
KAT7		2	2	494	0.004	No
TSPYL5		1	1	494	0.002	No
ACOX1		1	1	494	0.002	No
ITPRIP		5	5	494	0.01	No
ACP1		1	1	494	0.002	No
UNK		2	2	494	0.004	No
SPANXN1		1	1	494	0.002	No
ACP5		1	1	494	0.002	No
ACP3		1	1	494	0.002	No
MYOM3		5	3	494	0.006	No
COL14A1		3	2	494	0.004	No
ACTA1		2	2	494	0.004	No
UPP1		2	2	494	0.004	No
CORO1A		1	1	494	0.002	No
TIGD2		1	1	494	0.002	No
BRD2		1	1	494	0.002	No
RNF6		2	2	494	0.004	No
FICD		1	1	494	0.002	No
PHF8		2	2	494	0.004	No
FBXO36		1	1	494	0.002	No
KDM6B		4	4	494	0.008	No
EPB41L3		12	10	494	0.02	No
QPCT		1	1	494	0.002	No
SMC5		1	1	494	0.002	No
N4BP3		3	3	494	0.006	No
ZNF324		4	3	494	0.006	No
SRRD		1	1	494	0.002	No
RNASEL		1	1	494	0.002	No
UMPS		2	1	494	0.002	No
MAST2		3	3	494	0.006	No
UCK2		1	1	494	0.002	No
CFAP45		2	2	494	0.004	No
KIAA1755		2	2	494	0.004	No
ATG2A		4	4	494	0.008	No
NGEF		5	3	494	0.006	No
GPATCH8		2	2	494	0.004	No
FSCN2		2	2	494	0.004	No
CNTNAP4		2	2	494	0.004	No
RAD54L2		1	1	494	0.002	No
LDB3		2	2	494	0.004	No
SH3GLB2		2	2	494	0.004	No
DCLK3		1	1	494	0.002	No
C15ORF39		1	1	494	0.002	No
LRRCC1		1	1	494	0.002	No
ACTB		1	1	494	0.002	Yes
HELZ2		2	2	494	0.004	No
KNDC1		6	6	494	0.012	No
TMEM167B		1	1	494	0.002	No
DOCK7		3	3	494	0.006	No
PAPOLB		2	2	494	0.004	No
UQCRC1		2	2	494	0.004	No
DDN		4	4	494	0.008	No
LHFPL3		1	1	494	0.002	No
OR5B3		1	1	494	0.002	No
ZC3H6		2	2	494	0.004	No
MYBPHL		2	2	494	0.004	No
ABCE1		1	1	494	0.002	No
IQUB		1	1	494	0.002	No
MCF2L2		1	1	494	0.002	No
TBC1D2B		1	1	494	0.002	No
HYPK		1	1	494	0.002	No
FSTL4		2	2	494	0.004	No
PRPF40B		1	1	494	0.002	No
CLASRP		2	2	494	0.004	No
CCDC65		1	1	494	0.002	No
DNAJC5B		1	1	494	0.002	No
PTPRT		1	1	494	0.002	Yes
EXOSC5		2	2	494	0.004	No
SYDE2		1	1	494	0.002	No
GFM1		1	1	494	0.002	No
ACTC1		2	2	494	0.004	No
SMARCAD1		3	3	494	0.006	No
SCIN		1	1	494	0.002	No
ACTG1		2	2	494	0.004	Yes
FAF1		3	3	494	0.006	Yes
ZNF644		1	1	494	0.002	No
RCAN3		1	1	494	0.002	No
CD160		2	2	494	0.004	No
FAM161A		1	1	494	0.002	No
IFT46		1	1	494	0.002	No
POLR3A		4	4	494	0.008	No
EVA1A		1	1	494	0.002	No
FAM199X		1	1	494	0.002	No
HIC2		2	2	494	0.004	No
DHX33		3	3	494	0.006	No
USH2A		18	15	494	0.03	No
CAPN11		3	2	494	0.004	No
ZWINT		2	2	494	0.004	No
SPART		1	1	494	0.002	No
TNRC6B		2	2	494	0.004	No
CUL9		2	2	494	0.004	No
NFASC		2	2	494	0.004	No
NAT16		1	1	494	0.002	No
USF2		1	1	494	0.002	No
DSTYK		2	2	494	0.004	No
TOGARAM1		2	2	494	0.004	No
SUN2		3	3	494	0.006	No
TAB2		1	1	494	0.002	No
SEMA3G		2	2	494	0.004	No
C22ORF31		1	1	494	0.002	No
CCDC13		1	1	494	0.002	No
TBC1D22A		1	1	494	0.002	No
NCLN		1	1	494	0.002	No
ZNRF3		1	1	494	0.002	Yes
SELENOI		1	1	494	0.002	No
ACTN4		3	1	494	0.002	No
CAPN10		1	1	494	0.002	No
GPR108		3	3	494	0.006	No
USP42		1	1	494	0.002	No
CDC42EP1		2	2	494	0.004	No
UTP15		2	2	494	0.004	No
ZC3H12C		1	1	494	0.002	No
SSH2		6	4	494	0.008	No
MCCC1		1	1	494	0.002	No
TANC1		2	2	494	0.004	No
NMUR2		2	2	494	0.004	No
FHDC1		3	2	494	0.004	No
ACTL6A		2	2	494	0.004	No
PAK6		3	2	494	0.004	No
ACTN1		1	1	494	0.002	No
LXN		1	1	494	0.002	No
ZNF518B		4	4	494	0.008	No
ACTN2		2	2	494	0.004	No
PTCHD3		2	2	494	0.004	No
TDRD9		1	1	494	0.002	No
ACVR1B		2	2	494	0.004	Yes
ACVR2A		2	2	494	0.004	Yes
ACVRL1		3	3	494	0.006	No
ACY1		2	2	494	0.004	No
GPR148		2	2	494	0.004	No
DCAF8		1	1	494	0.002	No
G6PC3		1	1	494	0.002	No
NPHP4		3	3	494	0.006	No
MFSD2B		3	3	494	0.006	No
PCARE		2	2	494	0.004	No
KIF5C		1	1	494	0.002	No
KIFC3		1	1	494	0.002	No
LYPD4		1	1	494	0.002	No
ROS1		2	2	494	0.004	Yes
ROBO2		10	7	494	0.014	No
ROBO1		5	5	494	0.01	Yes
ROM1		1	1	494	0.002	No
ROCK1		3	3	494	0.006	No
RORB		1	1	494	0.002	No
RORA		2	2	494	0.004	No
KISS1		2	2	494	0.004	No
KIT		3	2	494	0.004	Yes
KLK1		1	1	494	0.002	No
KLK2		1	1	494	0.002	Yes
KLKB1		2	2	494	0.004	No
C2ORF78		1	1	494	0.002	No
KIR3DL1		1	1	494	0.002	No
POC1B-GALNT4		1	1	494	0.002	No
ASB16		1	1	494	0.002	No
TSPYL6		1	1	494	0.002	No
WDR36		1	1	494	0.002	No
KLRC1		1	1	494	0.002	No
KPNA1		2	2	494	0.004	No
KPNB1		1	1	494	0.002	No
TMEM150B		1	1	494	0.002	No
C16ORF46		1	1	494	0.002	No
VSTM1		1	1	494	0.002	No
DENND10		1	1	494	0.002	No
KLC1		1	1	494	0.002	No
KIF11		4	4	494	0.008	No
KIFC1		2	2	494	0.004	No
KIF25		2	2	494	0.004	No
KIF22		1	1	494	0.002	No
LMF2		2	2	494	0.004	No
GPR142		1	1	494	0.002	No
CCDC30		3	1	494	0.002	No
ADAM2		1	1	494	0.002	No
KRT1		1	1	494	0.002	No
KRT2		1	1	494	0.002	No
WDR62		2	2	494	0.004	No
SKIDA1		2	2	494	0.004	No
KPNA4		1	1	494	0.002	No
KPNA5		3	3	494	0.006	No
TNPO1		2	2	494	0.004	No
FUCA2		1	1	494	0.002	No
IPO5		3	2	494	0.004	No
FUCA1		1	1	494	0.002	No
KRAS		2	2	494	0.004	Yes
KRTAP5-9		1	1	494	0.002	No
KRT13		1	1	494	0.002	No
KANK1		2	2	494	0.004	No
FUT4		1	1	494	0.002	No
KRT10		1	1	494	0.002	No
RFTN1		2	2	494	0.004	No
FUT3		1	1	494	0.002	No
KRT12		1	1	494	0.002	No
DIP2A		2	2	494	0.004	No
FUT2		1	1	494	0.002	No
FUT1		1	1	494	0.002	No
LARP4B		3	3	494	0.006	Yes
GAST		1	1	494	0.002	No
PHLDB1		1	1	494	0.002	No
KRT3		2	2	494	0.004	No
KRT4		3	3	494	0.006	No
KRT6A		1	1	494	0.002	No
KRT6B		1	1	494	0.002	No
KRT7		3	3	494	0.006	No
KRT9		2	2	494	0.004	No
FGD5		4	3	494	0.006	No
SPATC1		1	1	494	0.002	No
CCDC172		2	2	494	0.004	No
ARRDC5		2	2	494	0.004	No
GSE1		1	1	494	0.002	No
MAGI3		2	2	494	0.004	No
RGMB		2	2	494	0.004	No
CYFIP1		4	4	494	0.008	No
PLA2G4E		2	2	494	0.004	No
ATG4B		1	1	494	0.002	No
FZD2		4	1	494	0.002	No
GANAB		3	2	494	0.004	No
CLN5		1	1	494	0.002	No
FYN		1	1	494	0.002	Yes
FBXL7		2	2	494	0.004	No
FYB1		2	2	494	0.004	No
MDN1		5	3	494	0.006	No
CLN3		1	1	494	0.002	No
ACKR1		1	1	494	0.002	No
FAM120A		1	1	494	0.002	No
TPP1		2	2	494	0.004	No
KDSR		1	1	494	0.002	Yes
FUT8		2	2	494	0.004	No
PSME4		1	1	494	0.002	No
CLPTM1		3	3	494	0.006	No
KRT15		1	1	494	0.002	No
CLNS1A		1	1	494	0.002	No
G6PC1		1	1	494	0.002	No
KRT16		3	3	494	0.006	No
UBXN4		2	2	494	0.004	No
OLFML2B		2	2	494	0.004	No
PRAMEF1		1	1	494	0.002	No
MTHFD1L		4	3	494	0.006	No
INTS3		1	1	494	0.002	No
CNOT10		1	1	494	0.002	No
PRAMEF2		1	1	494	0.002	No
WNK1		5	5	494	0.01	No
KRT19		1	1	494	0.002	No
SOWAHC		1	1	494	0.002	No
KRT31		4	4	494	0.008	No
IGSF10		7	7	494	0.014	No
GABBR1		1	1	494	0.002	No
MIEF1		4	4	494	0.008	No
PRICKLE1		2	2	494	0.004	No
PRAMEF12		1	1	494	0.002	No
IFFO1		2	2	494	0.004	No
TXNDC15		1	1	494	0.002	No
GAA		1	1	494	0.002	No
XRCC6		4	4	494	0.008	No
MCTP1		3	3	494	0.006	No
ITPRID1		2	2	494	0.004	No
CMA1		2	2	494	0.004	No
ITIH5		2	1	494	0.002	No
GRTP1		1	1	494	0.002	No
CLTC		3	2	494	0.004	Yes
CLTB		1	1	494	0.002	No
ZFHX4		7	7	494	0.014	No
SLC37A4		3	3	494	0.006	No
PLEKHA5		2	2	494	0.004	No
RNF216		3	3	494	0.006	No
MICALL2		2	2	494	0.004	No
DNER		3	3	494	0.006	No
SESTD1		1	1	494	0.002	No
KRT18		1	1	494	0.002	No
OTOP2		1	1	494	0.002	No
GAB1		1	1	494	0.002	Yes
CCDC74B		1	1	494	0.002	No
RTTN		2	2	494	0.004	No
POT1		1	1	494	0.002	Yes
STIMATE		1	1	494	0.002	No
KRT84		2	2	494	0.004	No
KRT85		3	3	494	0.006	No
THUMPD3		2	1	494	0.002	No
KRT86		1	1	494	0.002	No
GABRB3		1	1	494	0.002	No
CCR1		3	3	494	0.006	No
GABRB2		2	2	494	0.004	No
SLC6A17		1	1	494	0.002	No
GABRB1		4	4	494	0.008	No
THUMPD2		1	1	494	0.002	No
TRMT13		2	2	494	0.004	No
CHPF2		1	1	494	0.002	No
GEMIN7		1	1	494	0.002	No
GABRA5		2	2	494	0.004	No
DBX2		1	1	494	0.002	No
GABRA4		2	2	494	0.004	No
GABRA3		1	1	494	0.002	No
ISOC2		1	1	494	0.002	No
LRRC74A		2	2	494	0.004	No
H3-5		1	1	494	0.002	Yes
DGCR8		3	2	494	0.004	No
ELMO3		1	1	494	0.002	No
KRT33B		1	1	494	0.002	No
KRT81		1	1	494	0.002	No
KRT82		1	1	494	0.002	No
CCDC66		3	3	494	0.006	No
SLC9C1		3	3	494	0.006	No
GAD2		10	10	494	0.02	No
CMKLR1		2	2	494	0.004	No
GAD1		2	2	494	0.004	No
GABRR2		1	1	494	0.002	No
ZNF34		1	1	494	0.002	No
FBXO31		1	1	494	0.002	Yes
OTULINL		1	1	494	0.002	No
UGT2B28		1	1	494	0.002	No
GSDMD		3	3	494	0.006	No
HEATR5B		3	3	494	0.006	No
ACKR2		2	2	494	0.004	No
GABRR1		2	2	494	0.004	No
GABRP		1	1	494	0.002	No
TMX3		1	1	494	0.002	No
ZNF408		2	2	494	0.004	No
KPRP		5	5	494	0.01	No
CCR7		2	2	494	0.004	No
ALG9		1	1	494	0.002	No
COL18A1		2	2	494	0.004	No
CCR6		1	1	494	0.002	No
GABRG2		1	1	494	0.002	No
UGT2A3		3	3	494	0.006	No
CCR5		2	2	494	0.004	No
GABRG1		5	5	494	0.01	No
ARMC5		1	1	494	0.002	No
THEMIS		3	3	494	0.006	No
GABRE		4	4	494	0.008	No
GABRD		2	2	494	0.004	No
SMOX		3	3	494	0.006	No
KTN1		1	1	494	0.002	Yes
LYZL2		1	1	494	0.002	No
ZNF737		1	1	494	0.002	No
L1CAM		6	6	494	0.012	No
LAD1		2	2	494	0.004	No
SSBP4		1	1	494	0.002	No
AFF3		6	4	494	0.008	Yes
TCAIM		1	1	494	0.002	No
GALK1		1	1	494	0.002	No
AMDHD1		2	2	494	0.004	No
B4GALNT1		2	2	494	0.004	No
ZNF660		2	2	494	0.004	No
GALE		1	1	494	0.002	No
GALC		1	1	494	0.002	No
GAK		5	4	494	0.008	No
CCDC82		1	1	494	0.002	No
IQCA1		2	2	494	0.004	No
MYH14		2	1	494	0.002	No
SUGCT		1	1	494	0.002	No
KLHL36		3	3	494	0.006	No
ZNF665		1	1	494	0.002	No
NOTCH2NLA		1	1	494	0.002	No
ABCC2		1	1	494	0.002	No
TMEM177		1	1	494	0.002	No
CLMN		2	2	494	0.004	No
LIMD2		1	1	494	0.002	No
DRC1		1	1	494	0.002	No
BPIFB1		3	3	494	0.006	No
ZNRF2		1	1	494	0.002	No
HYLS1		1	1	494	0.002	No
ARHGAP36		2	2	494	0.004	No
ACBD5		2	2	494	0.004	No
CNN1		1	1	494	0.002	No
GANC		1	1	494	0.002	No
PLK3		3	3	494	0.006	No
CNGA4		3	3	494	0.006	No
WDR17		5	5	494	0.01	No
CNGA3		1	1	494	0.002	No
GALT		1	1	494	0.002	No
CNGA2		1	1	494	0.002	No
GALNT3		5	4	494	0.008	No
GALNT2		1	1	494	0.002	No
CNGB1		1	1	494	0.002	No
GALNS		4	4	494	0.008	No
EFCAB3		1	1	494	0.002	No
GALK2		1	1	494	0.002	No
NRROS		1	1	494	0.002	No
INTS5		4	3	494	0.006	No
CNTF		1	1	494	0.002	No
DNHD1		6	6	494	0.012	No
SLC22A20P		1	1	494	0.002	No
OR2AG1		1	1	494	0.002	No
CNR2		1	1	494	0.002	No
CNR1		5	4	494	0.008	No
FLG2		10	9	494	0.018	No
KRTAP5-7		1	1	494	0.002	No
LRRC24		1	1	494	0.002	No
GAPDH		1	1	494	0.002	No
GAP43		1	1	494	0.002	No
HRNR		5	4	494	0.008	No
SLCO6A1		3	3	494	0.006	No
HEXD		1	1	494	0.002	No
CCDC57		3	3	494	0.006	No
CMIP		3	2	494	0.004	No
TRIM4		1	1	494	0.002	No
OR8G5		2	2	494	0.004	No
GLYCTK		2	2	494	0.004	No
COL4A4		2	2	494	0.004	No
COL4A3		2	2	494	0.004	No
COL4A2		4	4	494	0.008	No
COL4A1		2	2	494	0.004	No
COL3A1		1	1	494	0.002	No
COL2A1		2	2	494	0.004	Yes
ZNF705A		1	1	494	0.002	No
STKLD1		2	2	494	0.004	No
COL1A2		4	4	494	0.008	No
COL1A1		3	2	494	0.004	Yes
KCNH7		5	5	494	0.01	No
OR4D5		4	4	494	0.008	No
OR6T1		1	1	494	0.002	No
BTBD6		1	1	494	0.002	No
HELB		7	6	494	0.012	No
COL9A1		2	2	494	0.004	No
MED12L		4	4	494	0.008	No
COL8A2		1	1	494	0.002	No
COL8A1		2	2	494	0.004	No
COL7A1		10	7	494	0.014	No
COL6A3		10	9	494	0.018	No
COL6A2		1	1	494	0.002	No
COL6A1		2	2	494	0.004	No
COL5A2		3	2	494	0.004	No
PTGR2		1	1	494	0.002	No
TEX33		1	1	494	0.002	No
IQSEC3		2	2	494	0.004	No
COL5A1		8	7	494	0.014	No
COL4A6		2	1	494	0.002	No
COL4A5		3	3	494	0.006	No
OR10G8		7	6	494	0.012	No
SHANK1		3	3	494	0.006	No
SASH1		3	3	494	0.006	No
BTBD10		1	1	494	0.002	No
ZNF648		1	1	494	0.002	No
TRIM2		2	1	494	0.002	No
KRT23		2	2	494	0.004	No
MAN2B2		3	3	494	0.006	No
SLC35E4		1	1	494	0.002	No
USP22		3	3	494	0.006	No
ULK3		2	2	494	0.004	No
SH2B3		2	2	494	0.004	Yes
BCL2L11		1	1	494	0.002	Yes
CEP72		1	1	494	0.002	No
GIPC3		3	3	494	0.006	No
COL9A3		1	1	494	0.002	No
DNAH1		9	5	494	0.01	No
TSR1		1	1	494	0.002	No
COL9A2		2	2	494	0.004	No
AAR2		1	1	494	0.002	No
RNF13		2	2	494	0.004	No
INTS13		2	2	494	0.004	No
ZDHHC16		2	2	494	0.004	No
TANK		1	1	494	0.002	No
HDAC6		3	2	494	0.004	No
KANSL1		8	5	494	0.01	No
MGLL		1	1	494	0.002	No
PDCD6IP		1	1	494	0.002	No
SYNPO		3	3	494	0.006	No
HDAC5		5	5	494	0.01	No
ATF7IP		7	5	494	0.01	No
N4BP2		4	3	494	0.006	No
PDCD6		1	1	494	0.002	No
BTBD7		1	1	494	0.002	No
GNE		1	1	494	0.002	No
HIGD1A		1	1	494	0.002	No
CLASP1		3	3	494	0.006	No
REXO2		1	1	494	0.002	No
MFSD12		2	2	494	0.004	No
NLRP9		2	2	494	0.004	No
SZT2		8	5	494	0.01	No
NLRP10		3	3	494	0.006	No
WDR7		3	3	494	0.006	No
IBTK		2	2	494	0.004	No
NLRP14		4	3	494	0.006	No
S100A7A		1	1	494	0.002	No
JADE2		2	2	494	0.004	No
ARL1		1	1	494	0.002	No
HHAT		4	4	494	0.008	No
ARL2		1	1	494	0.002	No
VPS35		2	2	494	0.004	No
ARNT		2	2	494	0.004	Yes
HCN4		4	4	494	0.008	No
TROAP		1	1	494	0.002	No
ARRB1		1	1	494	0.002	No
PIGK		1	1	494	0.002	No
NAXD		1	1	494	0.002	No
COQ5		3	3	494	0.006	No
SLC38A2		2	1	494	0.002	No
ARFGAP1		1	1	494	0.002	No
NOA1		3	2	494	0.004	No
NEMP1		1	1	494	0.002	No
FKBP15		2	2	494	0.004	No
SERPINA9		1	1	494	0.002	No
SIN3B		3	3	494	0.006	No
TNK1		3	3	494	0.006	No
NUDT13		1	1	494	0.002	No
AGAP2		1	1	494	0.002	No
ADGRA2		2	2	494	0.004	Yes
ARAP1		4	4	494	0.008	No
ATMIN		1	1	494	0.002	No
TMEM87A		1	1	494	0.002	No
AGAP3		3	2	494	0.004	No
EHBP1		3	2	494	0.004	No
VIRMA		3	3	494	0.006	No
WSCD1		2	2	494	0.004	No
EFHC1		1	1	494	0.002	No
KIF13B		5	1	494	0.002	No
UBR2		4	4	494	0.008	No
ACSL6		2	2	494	0.004	Yes
C2CD2		1	1	494	0.002	No
ENAH		1	1	494	0.002	No
GPBAR1		1	1	494	0.002	No
ARSB		1	1	494	0.002	No
NLGN3		3	3	494	0.006	No
COA1		1	1	494	0.002	No
IPO4		1	1	494	0.002	No
UBXN6		2	2	494	0.004	No
CHFR		2	2	494	0.004	No
ARSD		1	1	494	0.002	No
EDEM2		1	1	494	0.002	No
GTDC1		3	2	494	0.004	No
ARSL		2	2	494	0.004	No
B4GALT3		1	1	494	0.002	No
MGAT4A		1	1	494	0.002	No
CNDP2		1	1	494	0.002	No
ARSF		5	5	494	0.01	No
B4GALT2		3	3	494	0.006	No
DNAH11		5	4	494	0.008	No
TMC6		2	2	494	0.004	No
NUP133		3	3	494	0.006	No
PPCS		1	1	494	0.002	No
RPUSD1		2	2	494	0.004	No
B4GALT4		1	1	494	0.002	No
SIAE		2	2	494	0.004	No
NPEPL1		1	1	494	0.002	No
B3GALT2		2	2	494	0.004	No
TBL1XR1		2	2	494	0.004	Yes
B3GALT4		2	2	494	0.004	No
VSIG4		1	1	494	0.002	No
B3GALNT1		1	1	494	0.002	No
DDX42		2	2	494	0.004	No
CCAR1		1	1	494	0.002	No
DNAJC13		6	5	494	0.01	No
TUT4		2	2	494	0.004	No
EDF1		1	1	494	0.002	No
CTSF		1	1	494	0.002	No
MBTPS1		3	3	494	0.006	No
NCAPD3		3	3	494	0.006	No
MMACHC		3	3	494	0.006	No
DMXL2		2	2	494	0.004	No
PARS2		2	1	494	0.002	No
KIAA0930		1	1	494	0.002	No
TIPARP		2	2	494	0.004	Yes
SATB2		3	3	494	0.006	No
EGFL6		1	1	494	0.002	No
SLC9A8		1	1	494	0.002	No
CUX2		1	1	494	0.002	No
KCNE3		2	2	494	0.004	No
TMEM184C		2	2	494	0.004	No
GNPDA1		1	1	494	0.002	No
U2AF2		1	1	494	0.002	Yes
AGK		2	1	494	0.002	No
ART4		2	2	494	0.004	No
ARVCF		2	1	494	0.002	No
CDK5RAP2		4	4	494	0.008	No
TMEM30A		1	1	494	0.002	Yes
OR2B11		3	3	494	0.006	No
SEPTIN11		1	1	494	0.002	No
OGFOD3		2	2	494	0.004	No
FAHD2B		1	1	494	0.002	No
ABCC3		2	2	494	0.004	No
AKT3		1	1	494	0.002	Yes
WDR12		1	1	494	0.002	No
ASAH1		1	1	494	0.002	No
NOL4		3	3	494	0.006	No
RCOR3		1	1	494	0.002	No
UGGT2		2	2	494	0.004	No
[truncated: 8,403 more rows]
