# Supplementary material for: Identification of Neoantigens and Construction of Immune Subtypes in Prostate Adenocarcinoma
Source: Front Genet. 2022 Apr 25;13:886983. doi: 10.3389/fgene.2022.886983 (PMC9081437; doi:10.3389/fgene.2022.886983)
Supplement: Supplementary file 3 [file Table4.XLSX]

## Sheet: lasso_gene
	lasso_gene
1	(Intercept)
2	IGF2
3	H2AFJ
4	DCXR
5	MCRIP2
6	CFAP65
7	ANTKMT
8	HPN
9	SCAND1
10	SLC25A10
11	RHPN1
12	MIF
13	ZNF593
