# Supplementary material for: Identification of Neoantigens and Construction of Immune Subtypes in Prostate Adenocarcinoma
Source: Front Genet. 2022 Apr 25;13:886983. doi: 10.3389/fgene.2022.886983 (PMC9081437; doi:10.3389/fgene.2022.886983)
Supplement: Supplementary file 5 [file Table5.XLSX]

## Sheet: boruta
	Boruta.Ozone$finalDecision
LY6L	Rejected
SPZ1	Rejected
LIPF	Rejected
DEFA5	Rejected
DRGX	Rejected
CALML5	Rejected
ETV4	Confirmed
SLC6A19	Rejected
BBOX1	Confirmed
MAGEA4	Rejected
DEFA6	Rejected
PRSS56	Rejected
MC4R	Rejected
PNMA5	Confirmed
OBP2B	Rejected
CLCA1	Rejected
GBX2	Rejected
VPREB1	Rejected
ALB	Rejected
ACY3	Confirmed
GLRA3	Rejected
NETO1	Rejected
THRSP	Rejected
MAGEC1	Rejected
SLC6A18	Rejected
LY6G6C	Tentative
MAGEA1	Rejected
FGB	Rejected
`KRTAP13-2`	Tentative
TAC3	Confirmed
DBH	Rejected
DAPL1	Tentative
CST4	Rejected
DGKK	Rejected
WFDC5	Rejected
ECEL1	Rejected
CPLX2	Rejected
TFF3	Rejected
IGF2	Confirmed
DKK4	Rejected
SST	Rejected
C6orf15	Rejected
PHGR1	Rejected
SERHL2	Rejected
FGF3	Rejected
NPY	Confirmed
IRS4	Confirmed
CCL25	Rejected
MAGEC2	Rejected
NUDT8	Confirmed
TUNAR	Rejected
CTAG2	Rejected
AC004233.2	Rejected
HBQ1	Rejected
SLC22A31	Rejected
C19orf81	Rejected
CHGB	Rejected
PDIA2	Rejected
LCN1	Rejected
KRT20	Rejected
NOTUM	Rejected
SYCE1L	Confirmed
FABP5	Rejected
CELA3B	Rejected
COX7B2	Rejected
GC	Rejected
TBX10	Rejected
FEZF2	Rejected
SMIM22	Confirmed
TG	Confirmed
GNMT	Rejected
IGSF21	Tentative
SLC18A3	Rejected
FAM159B	Rejected
CA6	Rejected
AZU1	Rejected
KISS1R	Tentative
CPNE7	Rejected
`NKX3-2`	Rejected
CHAT	Rejected
LIPC	Confirmed
SCGN	Rejected
LRRC26	Confirmed
ARHGDIG	Rejected
AL035425.2	Rejected
ACTL10	Confirmed
SHISA8	Rejected
GTSF1	Confirmed
CARD18	Rejected
TTR	Rejected
HAGHL	Tentative
MESP1	Confirmed
CST2	Rejected
OBP2A	Rejected
TMEM74B	Tentative
CACNA1S	Rejected
C4orf48	Rejected
PRDM9	Rejected
TMEM238	Confirmed
CRYBA2	Confirmed
H2AFJ	Confirmed
VTN	Confirmed
MT4	Rejected
SGCZ	Confirmed
RPRML	Rejected
ABCC12	Rejected
CERS1	Confirmed
HMX1	Rejected
CEL	Rejected
MPPED1	Rejected
F12	Confirmed
PCSK1N	Confirmed
ST18	Confirmed
SPON2	Confirmed
CRYBA4	Rejected
MRPL12	Confirmed
KIR2DL1	Tentative
PDE6H	Rejected
PIP	Rejected
CCDC78	Rejected
ATOH1	Tentative
SPAG17	Rejected
FAM57B	Rejected
SPINK1	Rejected
UNC5A	Rejected
HES4	Confirmed
FEV	Confirmed
FNDC10	Confirmed
DCXR	Confirmed
MCRIP2	Confirmed
UCN3	Rejected
LY6K	Rejected
BARHL1	Rejected
COL9A2	Confirmed
HTR3C	Rejected
FBLL1	Rejected
DWORF	Rejected
CFAP65	Confirmed
SLC6A3	Rejected
TGM3	Rejected
UCN	Confirmed
FAM173A	Confirmed
HSF4	Tentative
CGA	Rejected
RLN1	Rejected
COX6A2	Rejected
ATP5D	Confirmed
CCER2	Rejected
PRR7	Confirmed
ACTL6B	Rejected
HPN	Confirmed
CCDC85B	Tentative
NME3	Confirmed
SCAND1	Confirmed
MMP26	Confirmed
COMTD1	Confirmed
SCRT1	Rejected
MRPL41	Confirmed
NPW	Confirmed
CFC1	Rejected
UQCC3	Confirmed
SLC25A10	Confirmed
SLURP1	Rejected
CST1	Rejected
RHPN1	Confirmed
BRSK2	Confirmed
FGF19	Rejected
DLL3	Tentative
RGS11	Confirmed
TMEM160	Confirmed
NDUFA13	Confirmed
GNG13	Rejected
MIF	Confirmed
PRR4	Rejected
ZNF593	Confirmed
RAC3	Confirmed
MYOG	Rejected
CDK5R2	Rejected
C19orf60	Confirmed
SMIM1	Confirmed
MATK	Rejected
DLX2	Confirmed
MZT2B	Confirmed
AC011479.1	Rejected
ROMO1	Confirmed
SLPI	Rejected
LRTM1	Rejected
RAB26	Confirmed
